# Supplementary material for: A machine learning model to determine the accuracy of variant calls in capture-based next generation sequencing
Source: BMC Genomics. 2018 Apr 17;19:263. doi: 10.1186/s12864-018-4659-0 (PMC5904977; doi:10.1186/s12864-018-4659-0)
Supplement: Supplementary file 1 — Table S1. Genes in panel. Genes tested in the 30-gene NGS panel. Variants in genes indicated with an asterisk (*) were not evaluated by the machine learning model because only large copy number variants were evaluated in these genes. (XLSX 27 kb) [file 12864_2018_4659_MOESM1_ESM.xlsx]

## Sheet: Sheet1
Gene	Notes
APC
ATM
BAP1
BARD1
BMPR1A
BRCA1
BRCA2
BRIP1
CDH1
CDK4	chr12.GRCh37::g.58145429-58145431 (ENST00000257904, codon 24)
CDKN2A	p14ARF and p16INK4a
CHEK2
EPCAM	Only large deletions and duplications including the 3’ end of the gene are reported*
GREM1	Only tested for duplications in the upstream regulatory region*
MITF	chr3.GRCh37::g.70014091 (including ENST00000394351, c.952G>A)
MLH1
MSH2
MSH6
MUTYH
NBN
PALB2
PMS2	Exons 12-15 excluded
POLD1	chr19.GRCh37::g.50909713 (including ENST00000440232, c.1433G>A)
POLE	chr12.GRCh37::g.133250250 (including ENST00000320574, c.1270C>G)
PTEN
RAD51C
RAD51D
SMAD4
STK11
TP53
* Variants in gene not evaluated by machine learning model.
