# Supplementary material for: A machine learning model to determine the accuracy of variant calls in capture-based next generation sequencing
Source: BMC Genomics. 2018 Apr 17;19:263. doi: 10.1186/s12864-018-4659-0 (PMC5904977; doi:10.1186/s12864-018-4659-0)
Supplement: Supplementary file 2 — Table S2. Variant Dataset. Characteristics of variants used for model development and testing. (XLSX 844 kb) [file 12864_2018_4659_MOESM2_ESM.xlsx]

## Sheet: variant_conf
chrom	pos	ref	alt	confirmation	predicted to confirm	DP	AD	AF	gc_5	gc_20	gc_50	MQ	GQ	WHR	HPL-D	HPL-L	QUAL	QD	FS
11	108121429	C	A	not_present	FALSE	78	17	0.2192	0.4545	0.2683	0.2772	60	99	14.158	4	15	92.77	1.19	28.122
16	23646654	G	C	present	TRUE	204	93	0.4554	0.5455	0.439	0.4356	60	99	2.167	0	3	1892.77	9.28	3.185
17	41256236	G	A	present	TRUE	204	96	0.4726	0.4545	0.2927	0.3168	60	99	4.2	14	6	1886.77	9.25	0
16	68857457	G	C	present	TRUE	163	79	0.4877	0.6364	0.6098	0.5644	60	99	1.618	0	2	1623.77	9.96	0
16	68857457	G	C	present	TRUE	145	62	0.4306	0.6364	0.6098	0.5644	60	99	1.618	0	2	1347.77	9.29	0
16	23619299	G	A	present	TRUE	190	90	0.4725	0.5455	0.5122	0.4554	60	99	1.848	2	3	1476.77	7.77	1.842
11	108188216	G	C	present	TRUE	156	83	0.5294	0.4545	0.4878	0.4356	60	99	2.032	10	3	1636.77	10.49	3.767
2	215674221	C	G	present	TRUE	215	106	0.4953	0.8182	0.6829	0.7327	60	99	2.31	0	3	3612.77	16.8	1.052
11	108205805	C	G	present	TRUE	189	80	0.4254	0.6364	0.439	0.4554	60	99	1.844	0	2	1729.77	9.15	1.849
3	37035084	G	A	present	TRUE	138	82	0.5926	0.5455	0.7317	0.5842	60	99	2.355	16	5	1719.77	12.46	0
2	47630364	G	C	present	TRUE	74	29	0.3889	0.6364	0.6829	0.6436	60	99	1.727	0	2	618.77	8.36	1.945
2	47635645	G	C	present	TRUE	154	71	0.4605	0.4545	0.3415	0.3564	60	99	2.536	6	3	1414.77	9.19	2.041
11	108188127	A	G	present	TRUE	180	94	0.5222	0.2727	0.3659	0.3564	60	99	3.269	16	4	1890.77	10.5	2.592
16	68857457	G	C	present	TRUE	161	71	0.4437	0.6364	0.6098	0.5644	60	99	1.618	0	2	1531.77	9.51	1.233
16	23635348	A	C	present	TRUE	279	134	0.4803	0.2727	0.4146	0.3861	60	99	2.586	0	3	2724.77	9.77	1.989
8	90971047	G	A	present	TRUE	256	130	0.5059	0.4545	0.5122	0.4554	60	99	2.032	2	3	2567.77	10.03	1.505
2	48026032	G	A	present	TRUE	187	86	0.4624	0.4545	0.4634	0.4851	60	99	2.233	7	3	1819.77	9.73	3.313
2	48033454	T	A	present	TRUE	314	166	0.5288	0.2727	0.2927	0.3564	60	99	2.031	14	4	3416.77	10.88	1.87
11	108098555	A	G	present	TRUE	185	98	0.5301	0.2727	0.3659	0.3663	60.06	99	2.097	2	3	2370.77	12.81	4.339
13	32914328	T	C	present	TRUE	258	145	0.5625	0.2727	0.3415	0.2871	60	99	3	3	4	3216.73	12.47	2.112
3	37035084	G	A	present	TRUE	263	154	0.5846	0.5455	0.7317	0.5842	60	99	2.355	16	5	3185.74	12.11	0
16	68857457	G	C	present	TRUE	206	101	0.4902	0.6364	0.6098	0.5644	60	99	1.618	0	2	2116.77	10.28	2.4
8	90993749	A	C	present	TRUE	223	116	0.5202	0.3636	0.3415	0.2871	60	99	2.893	5	4	2342.77	10.51	1.027
11	108143273	A	T	present	TRUE	220	87	0.3963	0.4545	0.3415	0.3168	60	99	2.097	3	3	1536.77	6.99	0
19	1226555	C	T	present	TRUE	156	75	0.4839	0.5455	0.7561	0.703	60	99	3.269	17	4	1502.77	9.63	0
11	108119654	T	G	present	TRUE	84	45	0.5357	0.2727	0.1951	0.2673	60	99	4.739	4	5	888.77	10.58	0.825
2	215674261	C	A	present	TRUE	157	77	0.4904	0.8182	0.7317	0.6733	60	99	2.31	16	3	1532.77	9.76	4.736
22	29121230	C	T	present	TRUE	189	86	0.4574	0.5455	0.3902	0.3861	60	99	3.269	4	4	1708.77	9.04	1.136
22	29083961	C	A	present	TRUE	177	99	0.5568	0.4545	0.5366	0.495	59.39	99	3.148	8	4	2164.77	12.23	3.475
11	108205832	T	C	present	TRUE	261	125	0.4806	0.3636	0.5122	0.4356	60	99	2.31	13	3	2600.77	9.96	2.072
2	215593638	C	G	present	TRUE	312	160	0.513	0.8182	0.561	0.5248	60	99	2.219	0	5	3238.77	10.38	2.433
13	32912587	T	A	present	TRUE	166	80	0.4819	0.1818	0.3659	0.3465	60	99	1.969	3	3	1519.77	9.16	0
16	23635391	C	G	present	TRUE	167	83	0.497	0.6364	0.3902	0.3564	60	99	1.514	1	2	1555.77	9.32	0.574
22	29091154	T	C	present	TRUE	167	88	0.5241	0.1818	0.4146	0.4257	59.74	99	2.161	3	4	1784.77	10.69	0
8	90993699	C	G	present	TRUE	119	40	0.3361	0.4545	0.2683	0.3366	60	99	2.852	16	4	701.77	5.9	1.546
3	37035132	A	G	present	TRUE	214	123	0.5748	0.3636	0.4634	0.5743	60	99	1.788	2	3	2575.77	12.04	0
13	32911297	TAAAC	T	present	TRUE	91	39	0.4333	0.2727	0.4146	0.3465	60	99	1.969	0	3	1410.73	3.88	0
16	68849662	C	T	present	TRUE	216	114	0.5258	0.2727	0.2927	0.396	60	99	3.5	13	5	2085.77	9.66	1.052
2	48027295	A	G	present	TRUE	284	134	0.4735	0.3636	0.439	0.4158	60	99	1.788	8	3	2750.77	9.69	2.578
2	48033763	A	G	present	TRUE	160	75	0.4688	0.3636	0.3415	0.3366	60	99	1.969	5	3	1333.77	8.34	0
16	23646744	G	T	present	TRUE	259	119	0.4595	0.3636	0.3659	0.4554	60	99	2.032	8	3	2184.77	8.44	0.452
17	59924463	T	C	present	TRUE	200	112	0.56	0.3636	0.3415	0.3465	60	99	2.75	9	4	2434.77	12.17	1.752
2	215646042	T	C	present	TRUE	229	103	0.4498	0.6364	0.4146	0.4158	60	99	2.821	1	4	2063.77	9.01	1.019
11	108201023	T	C	present	TRUE	310	146	0.4723	0.2727	0.3171	0.3861	60	99	2.586	12	4	2873.77	9.27	0.866
11	108119654	T	G	present	TRUE	121	72	0.5966	0.2727	0.1951	0.2673	60	99	4.739	4	5	1457.77	12.05	1.493
22	29120962	T	A	present	TRUE	297	127	0.4271	0.1818	0.2439	0.2871	60	99	2.379	3	3	2064.77	6.95	7.058
11	108151895	G	T	present	TRUE	238	111	0.4684	0.1818	0.3171	0.3366	60	99	3.036	1	5	2239.77	9.41	0.475
13	32906520	C	A	present	TRUE	173	72	0.4152	0.4545	0.3171	0.2871	60	99	2.419	15	5	1311.77	7.58	0
2	48030603	C	T	present	TRUE	231	125	0.5395	0.4545	0.5366	0.505	60	99	2.419	8	5	2139.77	9.26	0
8	90990521	T	C	present	TRUE	174	88	0.5057	0.4545	0.3902	0.3663	60	99	2.448	5	3	1854.77	10.66	1.182
2	47698112	C	T	present	TRUE	132	59	0.4462	0.2727	0.3171	0.2475	60	99	2.367	3	3	1155.77	8.76	4.227
16	23646428	TTC	T	present	TRUE	234	109	0.4655	0.3636	0.3415	0.4752	60.28	99	2.379	0	3	3940.73	8.42	2.212
11	108196837	G	A	present	TRUE	253	138	0.5458	0.5455	0.4878	0.4158	60.13	99	1.514	0	2	2928.77	11.58	2.135
17	41234439	G	A	present	TRUE	297	173	0.5816	0.4545	0.4634	0.4356	60	99	2.964	13	5	3370.77	11.35	1.407
22	29121087	A	G	present	TRUE	332	166	0.4985	0.3636	0.3659	0.3564	60	99	2.419	8	5	3688.77	11.11	0
2	47637326	G	A	present	TRUE	244	130	0.5311	0.6364	0.5122	0.4455	60	99	2.367	6	4	2517.77	10.32	6.084
8	90993640	C	T	present	TRUE	184	103	0.5598	0.7273	0.4634	0.3762	60	99	3.8	0	5	2182.77	11.86	1.153
2	48026006	A	G	present	TRUE	189	93	0.492	0.4545	0.561	0.505	60	99	2.448	0	3	2121.77	11.23	1.132
8	90990521	T	C	present	TRUE	139	80	0.5725	0.4545	0.3902	0.3663	60	99	2.448	5	3	1628.77	11.72	1.35
17	41201154	G	T	present	TRUE	154	62	0.4052	0.2727	0.4878	0.5149	60	99	2.097	3	3	1138.77	7.39	0.608
8	90965537	T	C	present	TRUE	247	125	0.5041	0.5455	0.3415	0.3762	60	99	3.346	5	5	2732.77	11.06	0
2	48030631	C	T	present	TRUE	234	110	0.4721	0.5455	0.561	0.5149	60	99	4.958	8	8	1944.77	8.31	0.476
17	59763272	G	C	present	TRUE	292	139	0.4759	0.5455	0.4146	0.3564	60	99	1.788	10	3	2776.77	9.51	3.869
13	32903604	CTG	C	present	TRUE	179	82	0.4576	0.2727	0.3415	0.297	60.12	99	1.848	1	3	3058.73	8.54	1.857
16	23632683	C	T	present	TRUE	127	64	0.5041	0.1818	0.3415	0.4158	60	99	2.778	0	3	1212.77	9.55	0.677
11	108186610	G	A	present	TRUE	220	98	0.447	0.6364	0.4634	0.3861	60	99	2.448	2	3	1835.77	8.34	2.31
17	33428048	C	T	present	TRUE	134	60	0.4511	0.4545	0.4878	0.5149	60	99	2.31	1	3	1119.77	8.36	1.369
17	56787304	G	A	present	TRUE	155	73	0.474	0.4545	0.439	0.4158	60	99	2.3	2	3	1383.77	8.93	2.023
7	6042238	G	A	present	TRUE	262	131	0.5	0.7273	0.561	0.4752	59.92	99	2.167	15	3	2474.77	9.45	0.453
22	29121087	A	G	present	TRUE	301	165	0.5473	0.3636	0.3659	0.3564	60	99	2.419	8	5	10000	33.23	0
16	68772239	C	A	present	TRUE	108	60	0.5524	0.7273	0.7073	0.703	60	99	2.448	0	3	985.77	9.13	3.622
7	6026710	A	T	present	TRUE	280	122	0.4353	0.2727	0.439	0.4356	59.71	99	2.926	5	4	2297.77	8.21	0.918
2	215646230	A	C	present	TRUE	116	61	0.5263	0.2727	0.2927	0.2871	60	99	4.708	10	7	1383.77	11.93	0.699
16	23647212	CT	C	present	TRUE	308	175	0.5677	0.3636	0.3415	0.3762	60.14	99	2.31	8	3	5421.73	17.6	0.42
11	108137925	C	T	present	TRUE	317	167	0.5273	0.6364	0.4146	0.3861	60	99	2.893	11	5	3381.77	10.67	0.862
16	23641719	C	T	present	TRUE	147	71	0.4828	0.4545	0.4146	0.396	60	99	2.233	5	3	1378.77	9.38	3.901
16	68845646	G	A	present	TRUE	255	113	0.4449	0.6364	0.5122	0.5446	60	99	1.727	0	2	1937.77	7.6	2.758
16	23640578	G	A	present	TRUE	181	74	0.4111	0.6364	0.439	0.4059	60	99	1.735	11	3	1400.77	7.74	1.876
11	108202720	A	G	present	TRUE	244	134	0.5473	0.2727	0.3902	0.3861	60	99	2.5	8	5	2975.77	12.2	0.985
17	59885855	CT	C	present	TRUE	183	97	0.5278	0.4545	0.3659	0.3861	60.18	99	1.906	6	3	2928.73	16	2.562
22	29130449	CTCCTCAGGTTCTTGG	C	present	TRUE	119	51	0.43	0.5455	0.6585	0.5446	60	99	3.72	11	5	1603.73	0.9	2.635
17	56787332	CA	C	present	TRUE	172	75	0.4379	0.2727	0.3902	0.3663	60.25	99	1.848	0	3	2064.73	12	0.565
3	37042537	G	A	present	TRUE	210	102	0.4854	0.4545	0.3902	0.3861	60	99	2.448	2	3	2034.77	9.69	0.509
3	37035075	G	C	present	TRUE	185	88	0.4751	0.6364	0.6098	0.6139	60	99	1.844	3	2	1562.77	8.45	1.828
11	108115520	A	G	present	TRUE	128	61	0.4762	0.3636	0.3659	0.4059	60	99	2.586	0	4	1217.77	9.51	0
2	215674261	C	A	present	TRUE	68	34	0.5	0.8182	0.7317	0.6733	60	99	2.31	16	3	552.77	8.13	4.608
13	32911163	G	C	present	TRUE	135	67	0.4963	0.3636	0.2927	0.3366	60	99	2.517	1	4	1309.77	9.7	0
22	29107962	A	G	present	TRUE	212	102	0.4811	0.1818	0.3902	0.4455	60	99	2.821	2	4	1973.77	9.31	1.06
22	29091856	AG	A	present	TRUE	170	85	0.5	0.2727	0.3415	0.3663	59.01	99	2.893	3	4	2769.73	16.29	0
17	41276044	ACT	A	present	TRUE	213	107	0.5	0.4545	0.439	0.3762	60.2	99	1.97	8	4	3958.73	9.29	1.067
2	215674261	C	A	present	TRUE	147	80	0.5442	0.8182	0.7317	0.6733	60	99	2.31	16	3	1484.77	10.1	2.092
22	29107982	A	G	present	TRUE	255	121	0.4743	0.4545	0.5122	0.4257	60	99	2.586	14	4	2552.77	10.01	1.507
2	48030631	C	T	present	TRUE	229	107	0.4688	0.5455	0.561	0.5149	60	99	4.958	8	8	2112.77	9.23	0
11	108121429	C	A	not_present	FALSE	49	11	0.2195	0.4545	0.2683	0.2772	60	92	14.158	4	15	63.77	1.3	10.822
11	108121432	C	A	not_present	FALSE	49	9	0.1905	0.4545	0.2439	0.297	60	92	10.238	7	13	63.77	1.3	10.945
2	215674261	C	A	present	TRUE	103	46	0.4466	0.8182	0.7317	0.6733	60	99	2.31	16	3	776.77	7.54	0
17	41244865	GTT	G	present	TRUE	158	77	0.4903	0.2727	0.3902	0.4059	60.34	99	3.56	8	4	2814.73	8.91	0.591
11	108186610	G	A	present	TRUE	144	78	0.5385	0.6364	0.4634	0.3861	60	99	2.448	2	3	1598.77	11.1	0.617
16	68772239	C	A	present	TRUE	117	59	0.5	0.7273	0.7073	0.703	60	99	2.448	0	3	922.77	7.89	0.692
3	37092047	G	A	present	TRUE	242	122	0.5042	0.5455	0.439	0.4455	60	99	1.906	8	3	2210.77	9.14	1.558
17	59885856	T	C	present	TRUE	355	196	0.5521	0.4545	0.3659	0.3861	60	99	1.906	5	3	3990.77	11.24	0.386
22	29121019	G	A	present	TRUE	261	129	0.4942	0.6364	0.439	0.4059	60	99	3.4	0	4	2486.77	9.53	0.947
16	23635348	A	C	present	TRUE	234	96	0.4097	0.2727	0.4146	0.3861	60	99	2.586	0	3	1947.77	8.32	0.493
22	29121326	T	C	present	TRUE	224	91	0.4045	0.5455	0.4146	0.3861	60	99	2.821	6	4	1697.77	7.58	2.345
7	6031639	T	C	present	TRUE	210	106	0.5048	0.4545	0.3415	0.4059	57.22	99	1.906	5	3	2341.77	11.15	3.063
11	108186610	G	A	present	TRUE	238	114	0.4809	0.6364	0.4634	0.3861	60	99	2.448	2	3	2235.77	9.39	3.616
2	48027520	G	C	present	TRUE	244	123	0.5041	0.5455	0.4878	0.4059	60	99	2.161	11	4	2640.77	10.82	0.469
11	108141988	T	C	present	TRUE	98	56	0.5714	0.3636	0.439	0.3069	60	99	1.788	1	3	1168.77	11.93	0.838
17	59885856	T	C	present	TRUE	197	92	0.4691	0.4545	0.3659	0.3861	60	99	1.906	5	3	1992.77	10.12	2.46
17	41276044	ACT	A	present	TRUE	182	81	0.4432	0.4545	0.439	0.3762	60.18	99	1.97	8	4	2874.73	7.9	0
13	32914437	GT	G	present	TRUE	199	96	0.4821	0.4545	0.439	0.396	60.16	99	3.107	11	5	3127.73	15.72	3.232
2	48025785	A	C	present	TRUE	231	123	0.5307	0.1818	0.2927	0.4257	60	99	1.906	7	3	2527.77	10.94	2.917
2	215593618	T	C	present	TRUE	197	94	0.4796	0.4545	0.5854	0.5149	60	99	2.793	16	5	1823.77	9.26	0.524
11	108160454	A	C	present	TRUE	180	81	0.452	0.3636	0.3659	0.3267	60	99	2.893	0	5	1569.77	8.72	0.554
17	56787298	T	G	present	TRUE	183	104	0.5659	0.1818	0.4634	0.4158	60	99	2.448	1	3	2176.77	11.89	0.552
22	29121019	G	A	present	TRUE	262	145	0.5538	0.6364	0.439	0.4059	60	99	3.4	0	4	2581.77	9.85	5.818
17	59763416	T	C	present	TRUE	242	130	0.5375	0.2727	0.2927	0.3564	59.94	99	3.074	15	5	2544.77	10.52	0.991
16	68849658	A	G	present	TRUE	193	96	0.4974	0.2727	0.3171	0.396	60	99	2.893	0	4	2103.77	10.9	0
17	41244495	T	TTCTCA	present	TRUE	239	103	0.4311	0.2727	0.3902	0.3465	60.09	99	2.517	5	3	2846.73	2.38	2.278
17	33430511	G	A	present	TRUE	135	74	0.5448	0.6364	0.5854	0.5545	60	99	2.517	9	4	1345.77	9.97	1.374
3	37059059	C	T	present	TRUE	216	106	0.4907	0.3636	0.4634	0.4356	60	99	3.036	2	5	2182.77	10.11	0
13	32914069	T	TA	present	TRUE	171	93	0.546	0.0909	0.2439	0.297	60.06	99	3.808	0	6	2156.73	12.61	0
16	68842738	T	C	present	TRUE	276	152	0.5491	0.6364	0.439	0.4752	60	99	1.514	0	2	3356.77	12.16	0
13	32914152	C	T	present	TRUE	392	211	0.5373	0.2727	0.2927	0.3267	60	99	4.682	10	5	4375.77	11.16	2.647
17	41246560	C	T	present	TRUE	236	108	0.4596	0.2727	0.4878	0.4455	60	99	2.233	8	3	2022.77	8.57	1.004
17	41245574	C	G	present	TRUE	329	174	0.5278	0.5455	0.4146	0.396	60	99	4.185	12	8	10000	27.48	0.403
2	215634012	G	C	present	TRUE	259	112	0.4319	0.2727	0.3415	0.3663	60	99	2.821	1	4	2075.77	8.01	2.105
2	215646040	A	C	present	TRUE	319	175	0.5478	0.6364	0.4146	0.4257	60	99	2.821	3	4	3523.77	11.05	3.042
16	68856120	A	G	present	TRUE	250	154	0.6179	0.5455	0.5122	0.505	60	99	2.233	3	3	3230.05	12.92	2.915
16	68847375	G	A	present	TRUE	286	122	0.4266	0.5455	0.3902	0.4257	60	99	2.893	6	4	2278.77	7.97	0.433
17	59858311	T	C	present	TRUE	220	79	0.3578	0.2727	0.3171	0.3267	60	99	2.793	15	5	1460.77	6.64	0.517
17	59760994	T	A	present	TRUE	248	121	0.4878	0.2727	0.3171	0.3267	60	99	2.226	16	4	2293.77	9.25	2.155
17	59821817	C	T	present	TRUE	145	55	0.3793	0.3636	0.3902	0.3663	60	99	1.848	6	3	1001.77	6.91	4.054
13	32911950	A	G	present	TRUE	192	102	0.5313	0.3636	0.4146	0.396	60	99	1.906	0	3	2125.77	11.07	0
13	32918745	G	A	present	TRUE	167	72	0.4303	0.1818	0.2439	0.297	60	99	3.72	9	5	1459.77	8.74	1.96
2	47643537	C	G	present	TRUE	147	58	0.3973	0.6364	0.4146	0.3861	60	99	1.968	0	2	1148.77	7.81	0.625
16	23646549	AC	A	present	TRUE	211	111	0.5268	0.2727	0.2439	0.3366	60.41	99	7	3	6	2933.73	13.9	5.782
11	108123596	A	C	present	TRUE	132	67	0.5076	0.2727	0.3415	0.3564	60	99	2.281	0	5	1458.77	11.05	0.647
11	108123596	A	C	present	TRUE	232	109	0.4698	0.2727	0.3415	0.3564	60	99	2.281	0	5	2278.77	9.82	2.227
17	41219665	ATTAG	A	present	TRUE	233	110	0.4732	0.1818	0.3171	0.3564	60.05	99	1.788	6	3	4011.73	4.3	0
17	41226504	T	C	present	TRUE	246	129	0.5224	0.4545	0.4146	0.4257	60	99	1.848	13	3	2722.77	11.07	0.982
11	108100039	G	A	present	TRUE	99	36	0.3684	0.2727	0.3415	0.297	60	99	2.031	2	3	696.77	7.04	1.7
2	47710015	T	G	present	TRUE	143	63	0.4406	0.4545	0.2683	0.2871	60	99	3.148	0	4	1286.77	9	2.093
22	29121013	G	T	present	TRUE	278	158	0.5678	0.6364	0.4146	0.396	60	99	3.4	6	4	3240.77	11.66	0.445
17	56770065	C	T	present	TRUE	142	70	0.493	0.7273	0.6585	0.5941	60	99	2.3	8	3	1127.77	7.94	0
2	47705625	G	A	present	TRUE	228	120	0.5265	0.4545	0.439	0.3762	60	99	1.676	15	3	2386.77	10.47	1.602
2	48032088	G	A	present	TRUE	226	99	0.4375	0.5455	0.6098	0.4752	60	99	2.3	1	3	1713.77	7.58	0
11	108106399	G	A	present	TRUE	204	99	0.4877	0.5455	0.3415	0.2574	60	99	3.148	10	4	1953.77	9.58	1.088
11	108200946	C	T	present	TRUE	242	114	0.4728	0.2727	0.3902	0.4059	60	99	1.676	3	3	2182.77	9.02	0
13	32954037	A	C	present	TRUE	257	129	0.5019	0.3636	0.3902	0.3267	60	99	3.964	7	8	2803.77	10.91	0
7	6038824	C	T	present	TRUE	190	96	0.5054	0.4545	0.4634	0.495	60	99	2.448	7	4	1970.77	10.37	0
11	108165679	G	A	present	TRUE	247	121	0.4917	0.2727	0.3415	0.3465	60	99	2.367	11	4	2454.77	9.94	2.197
3	37089053	G	C	present	TRUE	179	94	0.5227	0.4545	0.5366	0.5347	60	99	1.618	1	2	1873.77	10.47	0.555
2	47643436	G	T	present	TRUE	253	126	0.498	0.4545	0.3415	0.3861	60	99	3.654	11	6	2356.77	9.32	1.509
2	48030825	G	C	present	TRUE	280	123	0.4409	0.4545	0.3659	0.3861	60	99	2.226	16	4	2559.77	9.14	2.609
2	48026663	G	C	present	TRUE	238	129	0.5401	0.3636	0.5122	0.4554	60	99	2.097	7	3	2742.77	11.52	0
2	48026852	G	A	present	TRUE	296	140	0.4726	0.5455	0.439	0.4257	59.95	99	2.226	10	4	2473.77	8.36	0
2	47702191	A	G	present	TRUE	244	113	0.4647	0.3636	0.439	0.3861	60	99	1.417	0	2	2364.77	9.69	0.991
16	23641306	CAT	C	present	TRUE	247	127	0.5145	0.3636	0.5366	0.495	60.26	99	2.226	15	4	4706.73	9.53	1.55
11	108115754	G	A	present	TRUE	186	102	0.5459	0.1818	0.3415	0.3267	60	99	4.773	2	5	2253.77	12.12	3.367
17	59821830	C	A	present	TRUE	205	107	0.5224	0.5455	0.3415	0.3663	60	99	2.094	14	4	2172.77	10.6	2.437
16	68845646	G	A	present	TRUE	219	116	0.5283	0.6364	0.5122	0.5446	60	99	1.727	0	2	2079.77	9.5	3.834
11	108098353	T	C	present	TRUE	129	57	0.4444	0.4545	0.3415	0.3564	60	99	1.788	11	3	1121.77	8.7	0.666
17	33434132	A	G	present	TRUE	113	50	0.4404	0.3636	0.5854	0.5248	60	99	2.931	11	5	922.77	8.17	0
22	29091207	G	A	present	TRUE	229	105	0.4581	0.4545	0.4634	0.4257	55.37	99	1.969	2	3	2030.77	8.87	0
2	47707927	C	G	present	TRUE	242	122	0.5021	0.5455	0.3902	0.3861	60	99	2.679	6	3	2545.77	10.52	0
17	41245393	T	C	present	TRUE	307	155	0.5033	0.2727	0.3171	0.3366	60	99	2.607	0	3	3484.77	11.35	10.653
17	41215948	G	A	present	TRUE	159	73	0.4615	0.5455	0.3902	0.396	60	99	2.156	14	4	1309.77	8.24	1.247
17	7578463	C	T	present	TRUE	137	65	0.4773	0.8182	0.8049	0.6436	60	99	3.148	11	5	903.77	6.6	0
22	29091856	AG	A	present	TRUE	251	95	0.3775	0.2727	0.3415	0.3663	59.82	99	2.893	3	4	3005.73	11.98	0.475
17	56772543	C	T	present	TRUE	337	172	0.5107	0.1818	0.3171	0.3267	60	99	3.72	3	5	3383.77	10.04	4.244
16	23632742	C	G	present	TRUE	126	57	0.4516	0.6364	0.439	0.4158	60	99	2.367	5	4	1065.77	8.46	0.682
17	59926584	A	G	present	TRUE	206	100	0.4853	0.2727	0.439	0.3366	60	99	2.3	2	3	2161.77	10.49	5.739
3	37081683	G	A	present	TRUE	162	77	0.475	0.6364	0.439	0.4257	60	99	2.893	11	4	1676.77	10.35	2.784
11	108170500	C	T	present	TRUE	175	86	0.4912	0.1818	0.3171	0.3762	60	99	1.735	8	3	1605.77	9.18	1.191
16	23649405	G	C	present	TRUE	182	87	0.4802	0.4545	0.4878	0.3762	60	99	2.75	17	4	1840.77	10.11	1.861
16	23641022	A	G	present	TRUE	260	118	0.4531	0.1818	0.3659	0.4554	60	99	2.793	0	4	4395.77	16.91	1.506
16	23641017	CT	C	present	TRUE	259	117	0.4506	0.0909	0.2927	0.4653	60	99	2.793	1	4	4386.73	16.94	1.519
11	108188127	A	G	present	TRUE	199	100	0.5025	0.2727	0.3659	0.3564	60	99	3.269	16	4	2162.77	10.87	0
2	47635645	G	C	present	TRUE	147	74	0.5035	0.4545	0.3415	0.3564	60	99	2.536	6	3	1531.77	10.42	2.144
2	47630364	G	C	present	TRUE	88	43	0.4943	0.6364	0.6829	0.6436	60	99	1.727	0	2	858.77	9.76	0
22	29107982	A	G	present	TRUE	192	84	0.4385	0.4545	0.5122	0.4257	60	99	2.586	14	4	1453.77	7.57	3.365
16	23635348	A	C	present	TRUE	193	102	0.5263	0.2727	0.4146	0.3861	60	99	2.586	0	3	2242.77	11.62	2.511
2	47693816	G	C	present	TRUE	167	80	0.479	0.1818	0.4878	0.3762	60	99	2.607	3	3	1651.77	9.89	1.205
11	108115727	C	G	present	TRUE	289	146	0.5053	0.5455	0.3902	0.297	60	99	3.48	10	4	3028.77	10.48	0
17	7578537	G	T	present	TRUE	115	62	0.5391	0.4545	0.5122	0.5347	60	99	2.893	7	4	1266.77	11.02	1.486
3	37090506	C	A	present	TRUE	290	137	0.4722	0.6364	0.6098	0.5644	60	99	1.571	12	3	2677.77	9.23	1.407
2	48033458	A	T	present	TRUE	349	160	0.458	0.1818	0.2927	0.3366	60	99	2.161	10	4	3204.83	9.18	0.814
2	48010439	G	A	present	TRUE	166	96	0.5758	0.7273	0.6829	0.7129	60	99	2.032	9	3	1540.77	9.28	1.221
17	41244094	C	T	present	TRUE	228	110	0.4846	0.5455	0.439	0.4059	60	99	1.676	17	3	2268.77	9.95	3.733
17	59938819	T	C	present	TRUE	184	76	0.4157	0.3636	0.4146	0.3366	60	99	1.676	13	3	1447.77	7.87	3.508
2	48032765	A	G	present	TRUE	89	36	0.4096	0.1818	0.2195	0.297	60	99	6.905	12	8	624.77	7.02	4.531
11	108183194	A	C	present	TRUE	253	117	0.464	0.1818	0.2927	0.3267	60	99	3.731	0	6	2425.77	9.59	0.97
22	29085164	C	T	present	TRUE	138	78	0.5662	0.5455	0.3902	0.4455	55.99	99	2.367	4	4	1606.77	11.64	6.396
17	56770138	A	G	present	TRUE	212	100	0.4739	0.5455	0.5122	0.5941	60	99	2.3	5	3	2053.77	9.69	1.058
2	48033750	A	G	present	TRUE	185	102	0.5489	0.3636	0.3415	0.3663	60	99	2.821	4	4	2081.77	11.25	1.151
22	29121019	G	A	present	TRUE	220	116	0.5253	0.6364	0.439	0.4059	60	99	3.4	0	4	2267.77	10.31	0
11	108106442	AT	A	present	TRUE	245	115	0.4708	0.3636	0.2683	0.3564	60	99	1.969	7	3	3795.73	15.49	1.561
2	48027530	A	G	present	TRUE	187	100	0.5326	0.3636	0.4634	0.4257	60	99	2.161	1	4	1981.77	10.6	1.148
2	48027128	T	C	present	TRUE	258	125	0.4844	0.4545	0.4634	0.4851	60	99	2.032	1	3	2474.77	9.59	0.955
2	48033991	G	GAATT	present	TRUE	133	69	0.5194	0.1818	0.3171	0.3861	60	99	1.906	8	3	2572.73	4.84	0
22	29091856	AG	A	present	TRUE	130	67	0.5154	0.2727	0.3415	0.3663	59.1	99	2.893	3	4	2266.73	17.44	0
11	108139233	A	G	present	TRUE	276	126	0.4582	0.5455	0.4146	0.396	60	99	1.676	16	3	2524.77	9.15	0
11	108137925	C	T	present	TRUE	249	130	0.5224	0.6364	0.4146	0.3861	60	99	2.893	11	5	2719.77	10.92	0
11	108139268	C	T	present	TRUE	207	108	0.5196	0.4545	0.3659	0.396	60	99	2.778	5	3	1994.77	9.64	4.826
22	29091856	AG	A	present	TRUE	171	92	0.538	0.2727	0.3415	0.3663	59.06	99	2.893	3	4	3153.73	18.44	1.897
2	48025785	A	C	present	TRUE	254	134	0.5276	0.1818	0.2927	0.4257	60	99	1.906	7	3	2644.77	10.41	0.962
3	37056031	C	G	present	TRUE	210	101	0.4806	0.4545	0.3659	0.4059	60	99	2.821	11	5	2109.77	10.05	3.137
22	29121275	C	G	present	TRUE	196	100	0.5102	0.2727	0.3902	0.396	60	99	2.226	5	4	2159.77	11.02	0
16	68845765	CA	C	present	TRUE	185	89	0.4802	0.6364	0.6585	0.5545	60	99	2.367	1	4	2717.73	14.69	1.854
7	6042257	T	G	present	TRUE	253	125	0.4941	0.4545	0.5122	0.5149	59.99	99	1.571	1	3	2612.77	10.33	0
22	29091856	AG	A	present	TRUE	198	84	0.4264	0.2727	0.3415	0.3663	59.77	99	2.893	3	4	2741.73	13.85	7.055
22	29091856	AG	A	present	TRUE	231	116	0.5	0.2727	0.3415	0.3663	59.47	99	2.893	3	4	2383.73	10.32	0
17	56787304	G	A	present	TRUE	172	97	0.5647	0.4545	0.439	0.4158	60	99	2.3	2	3	2026.77	11.78	3.587
16	68846166	G	A	present	TRUE	232	117	0.5044	0.4545	0.4146	0.4257	60	99	2.167	6	3	2263.77	9.76	2.255
11	108224537	G	A	present	TRUE	251	137	0.5458	0.4545	0.4878	0.4554	60	99	2.161	4	4	2761.77	11	0
22	29121087	A	G	present	TRUE	270	134	0.4981	0.3636	0.3659	0.3564	60	99	2.419	8	5	2753.77	10.2	2.654
11	108168001	A	G	present	TRUE	120	67	0.5556	0	0.1951	0.2673	60	99	5.318	0	6	1634.77	13.62	0
17	33445544	G	A	present	TRUE	193	103	0.534	0.6364	0.5366	0.5347	60	99	1.968	0	2	1899.77	9.84	0
11	108188216	G	C	present	TRUE	132	68	0.5115	0.4545	0.4878	0.4356	60	99	2.032	10	3	1317.77	9.98	2.211
17	41245422	A	AACT	present	TRUE	254	113	0.4458	0.2727	0.3415	0.3762	60.04	99	2.926	0	4	4187.73	5.5	4.294
16	23632693	T	C	present	TRUE	121	61	0.5041	0.2727	0.2927	0.4356	60	99	2.379	7	3	1277.77	10.56	0
3	37045961	T	A	present	TRUE	279	145	0.518	0.4545	0.439	0.3465	60	99	1.472	8	3	2934.77	10.52	0.908
2	47690288	A	G	present	TRUE	291	151	0.5174	0.4545	0.3902	0.3663	60	99	2.167	13	3	3353.77	11.52	1.948
17	59793364	G	A	present	TRUE	122	71	0.5785	0.7273	0.4634	0.4554	60	99	2.032	13	3	1515.77	12.42	1.472
16	23632742	C	G	present	TRUE	169	94	0.5562	0.6364	0.439	0.4158	60	99	2.367	5	4	1936.77	11.46	0
2	215646042	T	C	present	TRUE	250	126	0.504	0.6364	0.4146	0.4158	60	99	2.821	1	4	2522.77	10.09	1.525
19	1226555	C	T	present	TRUE	78	44	0.5641	0.5455	0.7561	0.703	60	99	3.269	17	4	931.77	11.95	0
16	23635348	A	C	present	TRUE	178	72	0.4034	0.2727	0.4146	0.3861	60	99	2.586	0	3	1318.77	7.41	6.584
7	6026681	G	A	present	TRUE	316	163	0.5158	0.5455	0.5122	0.3861	59.91	99	2.586	3	4	3114.77	9.86	1.847
16	23652442	C	T	present	TRUE	91	54	0.5889	0.4545	0.6341	0.6733	60	99	3.56	7	4	1151.77	12.66	0
2	47705406	T	G	present	TRUE	166	57	0.3436	0.5455	0.3415	0.3267	60	99	2.233	14	3	1044.77	6.29	2.904
16	23646459	T	C	present	TRUE	263	131	0.4962	0.5455	0.4634	0.4059	60	99	1.844	3	2	2646.77	10.06	0.447
16	23641218	G	A	present	TRUE	261	114	0.4385	0.6364	0.5366	0.4851	60	99	1.909	15	4	2078.77	7.96	3.435
8	90967671	T	C	present	TRUE	221	109	0.4932	0.0909	0.2927	0.3663	60	99	2.367	11	4	2427.77	10.99	3.761
16	23619228	C	T	present	TRUE	179	85	0.4746	0.7273	0.5366	0.5446	60	99	1.629	2	3	1589.77	8.88	2.617
17	59793364	G	A	present	TRUE	274	133	0.487	0.7273	0.4634	0.4554	60	99	2.032	13	3	2774.77	10.13	0.456
11	108196068	T	G	present	TRUE	98	53	0.5426	0.0909	0.3415	0.4059	59.88	99	1.676	14	3	1049.77	10.71	0.788
2	48027059	A	G	present	TRUE	217	119	0.5484	0.3636	0.3902	0.4257	60	99	3.72	0	4	2503.77	11.54	4.694
22	29091856	AG	A	present	TRUE	175	87	0.4943	0.2727	0.3415	0.3663	59.87	99	2.893	3	4	2852.73	16.3	1.851
16	23649206	GACAA	G	present	TRUE	202	97	0.4822	0.4545	0.439	0.3663	60.21	99	1.788	2	3	3565.73	4.41	4.056
7	6042221	G	A	present	TRUE	174	84	0.4852	0.5455	0.4878	0.495	59.93	99	1.906	9	3	1640.77	9.43	0
22	29091856	AG	A	present	TRUE	277	129	0.4674	0.2727	0.3415	0.3663	59.75	99	2.893	3	4	4213.73	15.21	0.918
17	33446551	CT	C	present	TRUE	217	114	0.5263	0.4545	0.6341	0.6535	60.1	99	1.788	7	3	3747.73	17.27	1.068
3	37038181	A	T	present	TRUE	418	207	0.4952	0.4545	0.4878	0.4356	60	99	2.379	10	3	4100.77	9.81	1.147
13	32907195	CA	C	present	TRUE	281	137	0.4892	0.3636	0.3171	0.3564	60.04	99	3.321	7	6	3944.73	14.04	0
17	41245447	T	A	present	TRUE	196	86	0.4375	0.4545	0.4634	0.3861	60	99	2.3	7	3	1615.77	8.24	3.291
17	41258474	T	C	present	TRUE	127	61	0.4803	0.3636	0.2439	0.3762	60	99	2.679	0	4	1282.77	10.1	1.414
17	41245422	A	AACT	present	TRUE	225	141	0.6267	0.2727	0.3415	0.3762	60.1	99	2.926	0	4	5539.73	8.21	1.681
17	41246748	GAA	G	present	TRUE	261	128	0.4922	0.3636	0.439	0.4653	60.17	99	2.161	0	3	4783.73	9.16	3.413
13	32907415	T	A	present	TRUE	126	74	0.5873	0.2727	0.2439	0.2376	60	99	4.84	5	8	1592.77	12.64	0
13	32937315	G	C	present	TRUE	174	84	0.4855	0.1818	0.2439	0.2871	60	99	3.519	14	5	1786.77	10.27	1.182
17	7577539	G	A	present	FALSE	102	12	0.1176	0.5455	0.6341	0.5446	60	87	2.379	6	3	58.77	0.58	1.178
17	7578211	C	T	present	FALSE	125	21	0.168	0.3636	0.4878	0.4851	60	99	2.29	1	4	151.77	1.21	0.908
17	59937223	G	C	present	TRUE	162	97	0.5988	0.6364	0.439	0.4059	60	99	3.346	14	5	2089.77	12.9	0
22	29121019	G	A	present	TRUE	287	130	0.4542	0.6364	0.439	0.4059	60	99	3.4	0	4	2561.77	8.93	0
17	59885856	T	C	present	TRUE	292	148	0.5052	0.4545	0.3659	0.3861	60	99	1.906	5	3	3038.77	10.41	3.886
17	33446607	C	G	present	TRUE	205	102	0.4976	0.6364	0.6829	0.6436	60	99	2.097	1	3	2001.77	9.76	1.076
8	90990521	T	C	present	TRUE	174	93	0.5325	0.4545	0.3902	0.3663	60	99	2.448	5	3	1979.77	11.38	0.564
17	59821830	C	A	present	TRUE	216	108	0.5	0.5455	0.3415	0.3663	60	99	2.094	14	4	2164.77	10.02	3.089
13	32911322	A	T	present	TRUE	161	73	0.4534	0.0909	0.3171	0.3465	60	99	4.208	0	6	1387.77	8.62	1.242
2	47672726	C	T	present	TRUE	149	69	0.4662	0.4545	0.4146	0.3564	60	99	2.355	8	5	1316.77	8.84	0
16	68842737	A	T	present	TRUE	219	96	0.4404	0.5455	0.4634	0.4653	60	99	1.514	0	2	1956.77	8.94	1.051
19	1226598	C	G	present	TRUE	81	31	0.3827	0.8182	0.7073	0.7228	60	99	2.233	11	3	664.77	8.21	0
17	56770018	C	T	present	TRUE	145	77	0.5278	0.5455	0.6098	0.5941	60	99	2.161	5	3	1502.77	10.36	0.618
22	29085195	G	T	present	TRUE	209	97	0.4641	0.3636	0.3902	0.3762	54.69	99	2.448	9	3	1971.77	9.43	0
22	29099497	C	T	present	TRUE	119	68	0.5714	0.2727	0.2195	0.2277	60	99	2.852	1	4	1505.77	12.65	2.373
17	56772507	A	G	present	TRUE	214	120	0.5587	0.2727	0.4146	0.3861	60	99	3	3	4	2645.77	12.36	0.502
2	47630458	A	G	present	TRUE	76	41	0.5395	0.4545	0.6829	0.6832	60	99	2.031	9	4	853.77	11.23	4.342
11	108143537	A	G	present	TRUE	216	115	0.5324	0.3636	0.3902	0.3861	60	99	1.906	11	3	2492.77	11.54	7.597
11	108115522	A	G	present	TRUE	246	116	0.473	0.3636	0.3902	0.4059	60	99	2.433	0	4	2351.77	9.56	0.471
11	108126966	C	T	present	TRUE	131	72	0.5462	0.5455	0.439	0.396	60	99	2.926	12	4	1535.77	11.72	0
11	108151882	A	C	present	TRUE	177	90	0.5057	0.5455	0.3415	0.3564	60	99	2.655	7	5	1811.77	10.24	0.549
3	37067225	A	G	present	TRUE	154	68	0.4444	0.5455	0.4878	0.4653	60	99	1.906	2	3	1329.77	8.63	0.603
17	41258504	A	C	present	TRUE	103	56	0.5392	0.5455	0.4146	0.3366	60	99	2.448	5	3	1107.77	10.76	3.72
2	48026006	A	G	present	TRUE	196	92	0.4718	0.4545	0.561	0.505	60	99	2.448	0	3	1952.77	9.96	1.754
13	32929057	TTC	T	present	TRUE	244	129	0.5294	0.3636	0.3902	0.3564	60.18	99	2.3	0	3	4703.73	9.64	0.473
13	32905123	TGACA	T	present	TRUE	237	104	0.4384	0.4545	0.3659	0.3663	60.23	99	2.03	11	4	3520.73	3.71	1.046
11	108150285	A	G	present	TRUE	233	112	0.4826	0.4545	0.3659	0.4158	60	99	2.964	4	4	2228.77	9.57	1.59
17	41243950	G	A	present	TRUE	228	96	0.4229	0.6364	0.5366	0.4851	60	99	3	15	4	1768.77	7.76	1.026
7	6045600	C	G	present	TRUE	256	108	0.4235	0.7273	0.5122	0.4653	59.79	99	1.735	0	3	2065.77	8.07	1.523
22	29121360	A	T	present	TRUE	244	121	0.4958	0.1818	0.3415	0.3861	60	99	1.686	4	4	2473.77	10.14	0.99
22	29130520	C	T	present	TRUE	133	62	0.4656	0.4545	0.5366	0.5248	60	99	1.571	15	3	1212.77	9.12	7.875
16	68863556	G	A	present	TRUE	248	121	0.4879	0.3636	0.439	0.4851	60	99	3.654	8	6	2408.77	9.71	0.973
11	108155007	AG	A	present	TRUE	148	72	0.4897	0.4545	0.3415	0.3663	60	99	2.161	5	4	2182.73	14.75	3.027
2	48027675	CAAG	C	present	TRUE	245	106	0.433	0.4545	0.2683	0.3762	60.13	99	2.367	17	4	3621.73	4.93	1.642
22	29091154	T	C	present	TRUE	390	197	0.5039	0.1818	0.4146	0.4257	59.57	99	2.161	3	4	10000	28.05	1.194
7	6031639	T	C	present	TRUE	433	199	0.4596	0.4545	0.3415	0.4059	57.95	99	1.906	5	3	4426.77	10.22	2.998
17	33428040	C	T	present	TRUE	321	167	0.5202	0.4545	0.5122	0.5149	60	99	2.536	4	3	3414.77	10.64	0.404
17	33434074	T	C	present	TRUE	141	62	0.4397	0.3636	0.4878	0.5446	60	99	1.906	5	3	1268.77	9	2.145
11	108121572	G	A	present	TRUE	418	207	0.4952	0.3636	0.439	0.4653	60	99	1.727	0	2	4480.77	10.72	2.056
22	29121019	G	A	present	TRUE	406	203	0.5	0.6364	0.439	0.4059	60	99	3.4	0	4	4081.77	10.05	0.745
17	59924502	T	C	present	TRUE	288	160	0.5556	0.3636	0.3902	0.3564	60	99	2.724	4	4	3490.77	12.12	0
16	23635348	A	C	present	TRUE	263	146	0.5534	0.2727	0.4146	0.3861	60	99	2.586	0	3	3037.77	11.55	1.49
17	59885856	T	C	present	TRUE	329	154	0.4693	0.4545	0.3659	0.3861	60	99	1.906	5	3	3047.77	9.26	2.372
11	108098600	G	A	present	TRUE	227	117	0.5133	0.4545	0.3171	0.2772	60.14	99	4.042	8	5	2259.77	9.95	2.269
11	108121429	C	A	not_present	FALSE	73	16	0.2239	0.4545	0.2683	0.2772	60.14	99	14.158	4	15	73.77	1.01	33.265
11	108119823	T	C	present	TRUE	299	133	0.4448	0.5455	0.3659	0.3366	60	99	2.517	8	4	2620.77	8.77	1.927
17	33430296	G	A	present	TRUE	193	102	0.5285	0.8182	0.6585	0.6238	60	99	2.448	0	3	1919.77	9.95	0.528
11	108214098	GGTGA	G	present	TRUE	322	130	0.4045	0.4545	0.3659	0.3465	60.2	99	3.5	5	4	4587.73	3.56	0.421
11	108121429	C	A	not_present	FALSE	64	14	0.2258	0.4545	0.2683	0.2772	60	99	14.158	4	15	77.77	1.22	15.382
7	6026906	C	T	present	TRUE	194	89	0.4583	0.8182	0.6098	0.6337	59.6	99	2.3	4	4	1534.77	7.91	1.775
11	108183194	A	C	present	TRUE	454	223	0.4912	0.1818	0.2927	0.3267	60	99	3.731	0	6	5004.77	11.02	0.699
17	41276044	ACT	A	present	TRUE	181	81	0.4491	0.4545	0.439	0.3762	60.19	99	1.97	8	4	2800.73	7.74	0
22	29091207	G	A	present	TRUE	216	112	0.5189	0.4545	0.4634	0.4257	55.31	99	1.969	2	3	2227.77	10.31	1.053
17	59924505	A	G	present	TRUE	265	131	0.4962	0.2727	0.3902	0.3762	60	99	2.893	1	4	2600.77	9.81	4.063
17	41209079	T	TG	present	TRUE	214	121	0.5646	0.5455	0.4878	0.4851	60.15	99	2.517	0	3	3275.73	15.31	3.968
13	32910420	TG	T	present	TRUE	154	78	0.5066	0.3636	0.3659	0.3168	60.49	99	2.517	1	4	2415.73	15.69	0
10	89690790	ACTTTT	A	present	TRUE	248	111	0.4492	0.1818	0.2439	0.2772	60.13	99	3.577	1	4	3966.73	3.2	2.213
13	32911297	TAAAC	T	present	TRUE	177	86	0.4854	0.2727	0.4146	0.3465	60.31	99	1.969	0	3	3142.73	4.44	3.518
8	90967646	A	G	present	TRUE	288	147	0.5088	0.3636	0.3415	0.3564	60	99	2.161	0	3	3006.77	10.44	1.425
22	29121019	G	A	present	TRUE	281	154	0.5487	0.6364	0.439	0.4059	60	99	3.4	0	4	2906.77	10.34	0.913
7	6026598	T	C	not_present	FALSE	261	31	0.1202	0.5455	0.4146	0.3465	58.62	99	1.788	10	3	610.77	2.34	4.659
7	6026601	C	T	not_present	FALSE	258	34	0.1333	0.4545	0.4146	0.3465	58.46	99	2.094	16	4	610.77	2.37	5.645
8	90976692	C	T	present	TRUE	285	129	0.4526	0.5455	0.3902	0.4356	60	99	2.75	4	4	2563.77	9	0.902
2	47637278	A	G	present	TRUE	233	118	0.5043	0.3636	0.3659	0.4257	60	99	1.906	4	3	2468.77	10.6	0
2	215593450	A	G	present	TRUE	242	103	0.4256	0.5455	0.4878	0.5149	60	99	1.788	3	3	1991.77	8.23	3.611
19	1207093	G	A	present	TRUE	148	66	0.4459	0.5455	0.6341	0.6337	60	99	3	12	5	1294.77	8.75	2.074
19	1226533	G	T	present	TRUE	92	44	0.4778	0.8182	0.5854	0.7129	60	99	1.676	17	3	706.77	7.68	0.794
2	215645930	T	C	present	TRUE	264	135	0.5095	0.3636	0.2927	0.3267	60	99	4.565	0	5	2733.77	10.36	0.942
2	47702191	A	G	present	TRUE	212	108	0.5095	0.3636	0.439	0.3861	60	99	1.417	0	2	2268.77	10.7	1.682
22	29091856	AG	A	present	TRUE	171	74	0.4345	0.2727	0.3415	0.3663	59.35	99	2.893	3	4	2408.73	14.09	1.21
22	29121019	G	A	present	TRUE	261	121	0.4627	0.6364	0.439	0.4059	60	99	3.4	0	4	2334.77	8.95	0.953
11	108119823	T	C	present	TRUE	208	98	0.4706	0.5455	0.3659	0.3366	60	99	2.517	8	4	2126.77	10.22	3.134
11	108201023	T	C	present	TRUE	272	135	0.4963	0.2727	0.3171	0.3861	60	99	2.586	12	4	2893.77	10.64	1.439
7	6031631	C	T	present	TRUE	183	73	0.3978	0.3636	0.3415	0.3861	57.22	99	2.233	0	3	1356.77	7.41	0.557
2	47630397	T	C	present	TRUE	112	46	0.4144	0.4545	0.6341	0.6634	60	99	2.233	0	3	876.77	7.83	0.712
2	47637423	A	G	present	TRUE	191	92	0.4842	0.3636	0.439	0.4554	60	99	1.727	0	2	1950.77	10.21	4.121
16	68772239	C	A	present	TRUE	108	45	0.419	0.7273	0.7073	0.703	60	99	2.448	0	3	806.77	7.47	2.561
11	108119823	T	C	present	TRUE	185	101	0.5449	0.5455	0.3659	0.3366	60	99	2.517	8	4	2058.77	11.13	1.16
8	90967646	A	G	present	TRUE	269	124	0.4618	0.3636	0.3415	0.3564	60	99	2.161	0	3	2376.77	8.84	1.485
13	32914437	GT	G	present	TRUE	218	113	0.5166	0.4545	0.439	0.396	60.2	99	3.107	11	5	3516.73	16.13	2.358
11	108196797	G	A	present	TRUE	208	91	0.4375	0.3636	0.3415	0.3366	60.16	99	3.48	0	3	1771.77	8.52	0
17	7578421	G	A	present	TRUE	303	152	0.5017	0.5455	0.5854	0.6436	60	99	1.417	1	2	2647.77	8.74	0.869
7	6026568	T	C	present	TRUE	378	180	0.4775	0.3636	0.3171	0.3861	60	99	2.367	0	4	3945.77	10.44	0
11	108165684	T	C	present	TRUE	487	234	0.4815	0.2727	0.3415	0.3465	60	99	2.226	16	4	5277.77	10.84	1.449
11	108202754	A	G	present	TRUE	432	195	0.4522	0.4545	0.4146	0.3564	60	99	2.3	7	3	3847.77	8.91	1.567
13	32914349	G	T	present	TRUE	364	173	0.4766	0.2727	0.2927	0.3366	60	99	2.3	0	3	3609.77	9.92	0.379
19	1220466	G	A	present	TRUE	336	181	0.5387	0.7273	0.6098	0.6337	60	99	2.517	11	4	3540.77	10.54	0.826
17	7579368	A	G	present	TRUE	114	59	0.5175	0.7273	0.561	0.5644	60	99	3	14	4	1448.77	12.71	2.433
13	32890659	A	G	present	TRUE	225	100	0.4444	0.4545	0.3415	0.3168	60	99	2.821	16	4	2164.77	9.62	0.491
13	32914515	A	AG	present	TRUE	365	171	0.4683	0.4545	0.3171	0.3366	60.09	99	2.75	7	4	5212.73	14.28	3.985
22	29121016	G	A	present	TRUE	278	136	0.4892	0.6364	0.4146	0.3861	60	99	3.625	3	4	2729.77	9.82	1.998
11	108192118	G	T	present	TRUE	422	216	0.5107	0.5455	0.561	0.4653	60	99	2.852	12	4	3747.77	8.88	2.552
11	108175517	C	T	present	TRUE	437	216	0.4943	0.5455	0.4634	0.4554	60	99	2.419	3	5	4583.77	10.49	0
11	108170522	A	T	present	TRUE	440	208	0.4738	0.2727	0.3415	0.3465	60	99	2.379	8	3	4318.77	9.82	1.108
11	108128246	T	A	present	TRUE	430	221	0.514	0.0909	0.2927	0.3267	60	99	3.036	0	5	3982.77	9.26	0.721
19	1221319	C	T	present	TRUE	210	102	0.488	0.8182	0.7073	0.6832	60	99	3.25	0	6	2074.77	9.88	0.505
2	215646023	G	T	present	TRUE	407	194	0.4765	0.3636	0.4878	0.4158	60	99	2.793	11	5	3952.77	9.71	0
17	41245030	T	A	present	TRUE	303	159	0.5233	0.5455	0.439	0.396	60	99	2.448	4	3	3398.77	11.22	0.875
13	32913512	A	G	present	TRUE	85	52	0.6145	0.3636	0.3415	0.3465	60	99	3.25	6	5	1081.77	12.73	0.844
13	32944642	G	A	present	TRUE	231	112	0.487	0.4545	0.4146	0.4158	60	99	2.367	9	4	2242.77	9.71	1.584
13	32953574	G	A	present	TRUE	285	135	0.4754	0.3636	0.4146	0.4257	59.98	99	3.115	2	4	2601.77	9.13	0
13	32913605	A	G	present	TRUE	141	61	0.4326	0.0909	0.3415	0.2772	60	99	1.969	1	3	1323.77	9.39	0
8	90993676	T	A	present	TRUE	175	82	0.4686	0.2727	0.3902	0.3465	60	99	4.652	0	6	1686.77	9.64	0
8	90965650	A	T	present	TRUE	326	171	0.5248	0.5455	0.3659	0.3663	60	99	3.444	15	6	3574.77	10.97	2.391
7	6029571	T	C	present	TRUE	230	125	0.5435	0.1818	0.3659	0.2871	60	99	2.3	14	4	2514.77	10.93	0.482
8	90996752	C	T	present	TRUE	307	152	0.4951	0.5455	0.7561	0.6832	60	99	3.458	4	3	2905.77	9.47	0.865
16	23619239	G	C	present	TRUE	257	131	0.5078	0.4545	0.4878	0.5347	60	99	1.848	5	3	2766.77	10.77	0.452
2	215674261	C	A	present	TRUE	100	43	0.43	0.8182	0.7317	0.6733	60	99	2.31	16	3	691.77	6.92	0
17	59924505	A	G	present	TRUE	354	176	0.4972	0.2727	0.3902	0.3762	60	99	2.893	1	4	3485.77	9.85	3.42
16	68863674	G	A	present	TRUE	111	52	0.4722	0.4545	0.4634	0.4752	60	99	4.5	13	4	992.77	8.94	2.175
19	1226552	A	G	present	TRUE	236	101	0.428	0.4545	0.7561	0.7129	60	99	2.679	0	3	1988.77	8.43	2.233
16	23637664	C	T	present	TRUE	367	166	0.4533	0.6364	0.4634	0.4554	60	99	3	11	4	3165.77	8.63	1.713
7	6026862	C	T	present	TRUE	159	71	0.4459	0.7273	0.6341	0.6634	59.66	99	1.794	0	3	1091.77	6.87	2.877
3	37056021	T	C	present	TRUE	248	132	0.5325	0.2727	0.3902	0.3762	60	99	1.844	0	2	2940.77	11.86	0.464
2	48026596	A	G	present	TRUE	361	171	0.4749	0.4545	0.4634	0.4455	60	99	1.735	3	3	3581.77	9.92	3.987
2	48027786	G	C	present	TRUE	417	217	0.5205	0.4545	0.3902	0.396	60	99	2.031	8	4	4904.77	11.76	3.643
17	56801451	C	T	present	TRUE	397	197	0.4974	0.6364	0.439	0.4158	60	99	2.517	1	3	10000	30.82	2.11
17	41244838	C	G	present	TRUE	300	169	0.5633	0.3636	0.3171	0.3762	60	99	4.125	4	4	3865.77	12.89	3.133
17	41244838	C	G	present	TRUE	236	116	0.4936	0.3636	0.3171	0.3762	60	99	4.125	4	4	2537.77	10.75	0.998
17	59924582	C	G	present	TRUE	261	117	0.4475	0.1818	0.3415	0.3465	60	99	2.724	6	4	2657.77	10.18	0.455
17	59876546	G	A	present	TRUE	277	161	0.5824	0.5455	0.439	0.4059	60	99	1.969	1	3	10000	30.86	0
7	6026598	T	C	not_present	FALSE	224	44	0.1946	0.5455	0.4146	0.3465	57.58	99	1.788	10	3	1790.77	7.99	5.097
7	6026601	C	T	not_present	FALSE	232	46	0.2	0.4545	0.4146	0.3465	57.54	99	2.094	16	4	1790.77	7.72	5.989
13	32914437	GT	G	present	TRUE	188	92	0.4894	0.4545	0.439	0.396	60	99	3.107	11	5	3104.73	16.51	0
17	41246849	TAC	T	present	TRUE	213	105	0.4952	0.3636	0.3415	0.3267	60.05	99	2.094	13	4	3957.73	9.29	1.06
19	1223090	G	A	present	TRUE	326	153	0.4704	0.7273	0.6829	0.6238	60	99	1.844	0	2	2590.77	7.95	0
8	90982730	G	A	present	TRUE	248	115	0.4656	0.2727	0.4146	0.4257	60	99	2.448	15	4	2184.77	8.81	2.809
16	23614849	C	A	present	TRUE	234	122	0.5214	0.5455	0.4146	0.4554	60	99	2.433	8	4	2376.77	10.16	0
2	47637365	G	C	present	TRUE	306	144	0.4721	0.4545	0.4634	0.4455	60	99	2.379	7	3	2821.77	9.22	0.866
11	108153549	A	G	present	TRUE	259	142	0.5486	0.2727	0.2683	0.2574	60	99	2.821	9	4	3069.77	11.85	1.497
2	215632206	A	G	present	TRUE	290	142	0.4913	0.3636	0.4146	0.3366	60	99	2.097	5	3	2861.77	9.87	3.861
13	32914437	GT	G	present	TRUE	257	110	0.4275	0.4545	0.439	0.396	60.04	99	3.107	11	5	2289.73	8.91	1.524
7	6031639	T	C	present	TRUE	277	116	0.4176	0.4545	0.3415	0.4059	57.49	99	1.906	5	3	2457.77	8.87	0.932
17	41245574	C	G	present	TRUE	321	173	0.5392	0.5455	0.4146	0.396	60	99	4.185	12	8	3832.77	11.94	0
7	6042238	G	A	present	TRUE	227	114	0.5023	0.7273	0.561	0.4752	59.77	99	2.167	15	3	2271.77	10.01	0.49
8	90983420	A	C	present	TRUE	194	92	0.4737	0.0909	0.2927	0.3069	60	99	4.478	2	5	1940.77	10	2.499
17	41267770	G	T	present	TRUE	181	83	0.4571	0.5455	0.439	0.4356	59.88	99	1.906	4	3	1591.77	8.79	0.553
2	48025790	A	G	present	TRUE	197	112	0.5692	0.1818	0.3415	0.4455	60	99	1.906	2	3	2557.77	12.98	2.484
16	68863674	G	A	present	TRUE	141	64	0.4571	0.4545	0.4634	0.4752	60	99	4.5	13	4	1337.77	9.49	5.362
2	47643436	G	T	present	TRUE	242	105	0.4339	0.4545	0.3415	0.3861	60	99	3.654	11	6	1724.77	7.13	2.189
8	90967646	A	G	present	TRUE	277	143	0.5165	0.3636	0.3415	0.3564	60	99	2.161	0	3	2876.77	10.39	2.016
17	41245836	A	G	present	TRUE	223	103	0.4636	0.3636	0.3171	0.3168	60	99	3.731	11	5	2080.77	9.33	0
13	32910420	TG	T	present	TRUE	172	70	0.4094	0.3636	0.3659	0.3168	60.19	99	2.517	1	4	2124.73	12.35	1.201
2	48033483	C	T	present	TRUE	373	187	0.5013	0.6364	0.439	0.3465	60	99	1.909	11	4	3512.77	9.42	0.375
8	90983432	C	T	present	TRUE	278	118	0.4245	0.3636	0.2195	0.3168	60	99	5.85	14	5	2259.77	8.13	0
22	29121360	A	T	present	TRUE	279	117	0.4197	0.1818	0.3415	0.3861	60	99	1.686	4	4	2205.77	7.91	0
2	47693886	C	T	present	TRUE	252	117	0.4643	0.4545	0.2683	0.3168	60	99	4.208	7	5	2350.77	9.33	0.46
2	47630468	C	G	present	TRUE	142	86	0.6056	0.8182	0.7073	0.6931	60	99	1.514	0	2	1881.77	13.25	2.147
13	32913023	G	A	present	TRUE	231	100	0.4342	0.6364	0.4878	0.4356	60	99	3	9	4	2116.77	9.16	2.273
17	7574017	C	T	present	TRUE	147	67	0.4558	0.6364	0.6098	0.5446	60	99	1.571	7	3	1117.77	7.6	2.093
7	6026617	CT	C	present	TRUE	262	135	0.5155	0.2727	0.3415	0.3564	60	99	2.29	0	4	3297.73	12.59	0.455
13	32972735	T	C	present	TRUE	275	122	0.4428	0.1818	0.3415	0.3861	60	99	2.567	5	5	2484.77	9.04	0.442
2	215617235	C	T	present	TRUE	189	99	0.5215	0.2727	0.3415	0.396	60	99	1.629	0	3	1881.77	9.96	0
16	68845743	C	T	present	TRUE	305	159	0.5197	0.6364	0.6098	0.5248	60	99	1.788	4	3	3067.77	10.06	2.472
16	23646323	T	C	present	TRUE	326	144	0.4414	0.3636	0.439	0.4653	60	99	2.862	0	5	3070.77	9.42	0.846
2	48027175	G	C	present	TRUE	256	120	0.4704	0.4545	0.5122	0.4356	60	99	1.906	12	3	2391.77	9.34	0
13	32972699	A	G	present	TRUE	308	146	0.4756	0.5455	0.3902	0.3465	60	99	2.75	5	4	3044.77	9.89	1.351
11	108121787	G	A	present	TRUE	319	152	0.4778	0.7273	0.439	0.4059	60	99	2.233	8	3	3018.77	9.46	0.853
11	108143560	G	T	present	TRUE	346	156	0.4506	0.6364	0.4634	0.3663	60	99	1.727	0	2	2656.77	7.68	0
17	41244132	C	A	present	TRUE	263	122	0.4636	0.4545	0.439	0.4059	60	99	1.788	2	3	2409.77	9.16	0.451
11	108202247	T	C	present	TRUE	189	102	0.5372	0.4545	0.5122	0.4059	60	99	2.75	8	4	2037.77	10.78	1.155
17	41244189	A	T	present	TRUE	294	155	0.5274	0.2727	0.3415	0.3267	60	99	1.788	10	3	3042.77	10.35	0.89
13	32912770	A	AT	present	TRUE	240	97	0.4052	0.0909	0.3659	0.3366	60.05	99	3.207	0	6	2127.73	8.87	0.488
13	32906528	G	A	present	TRUE	178	84	0.4743	0.2727	0.2927	0.2673	60	99	2.355	7	5	1771.77	9.95	0.555
13	32914829	A	G	present	TRUE	99	52	0.5204	0.5455	0.439	0.3564	60	99	2.031	0	3	1194.77	12.07	0.744
22	29091220	A	G	present	TRUE	292	159	0.5445	0.5455	0.439	0.4158	55.52	99	2.379	0	3	3319.77	11.37	0
13	32911297	TAAAC	T	present	TRUE	186	97	0.5225	0.2727	0.4146	0.3465	60.41	99	1.969	0	3	3556.73	4.78	1.19
16	23635348	A	C	present	TRUE	278	152	0.5451	0.2727	0.4146	0.3861	60	99	2.586	0	3	3215.74	11.57	3.283
8	90990521	T	C	present	TRUE	225	113	0.5023	0.4545	0.3902	0.3663	60	99	2.448	5	3	2565.77	11.4	0.49
13	32969073	A	T	present	TRUE	282	131	0.4645	0.3636	0.3659	0.3465	60	99	3.036	13	5	2711.77	9.62	0
22	29121019	G	A	present	TRUE	334	165	0.4955	0.6364	0.439	0.4059	60	99	3.4	0	4	3100.77	9.28	0.826
8	90983441	ATTTGT	A	present	TRUE	232	115	0.4955	0.2727	0.3659	0.3267	60.47	99	4.591	4	4	4121.73	3.55	0.492
2	215609859	T	A	present	TRUE	233	118	0.5064	0.5455	0.439	0.3762	60	99	2.032	9	3	2226.77	9.56	0.477
16	23649188	G	A	present	TRUE	261	113	0.4346	0.6364	0.5122	0.396	60	99	1.686	7	4	1982.77	7.6	0.954
11	108163496	T	G	present	TRUE	245	129	0.5267	0.4545	0.4634	0.3762	60	99	2.367	8	4	2692.77	10.99	0
17	41245197	G	A	present	TRUE	292	153	0.5241	0.3636	0.439	0.4059	60	99	1.788	6	3	3277.77	11.23	1.401
13	32913457	C	G	present	TRUE	69	39	0.5588	0.2727	0.3902	0.3366	60	99	2.75	10	4	999.77	14.49	2.039
2	48026048	C	G	present	TRUE	223	102	0.4574	0.4545	0.4146	0.4851	60	99	2.893	4	4	2364.77	10.6	0
17	56787304	G	A	present	TRUE	246	108	0.438	0.4545	0.439	0.4158	60	99	2.3	2	3	2181.77	8.87	2.858
17	41276044	ACT	A	present	TRUE	227	103	0.4529	0.4545	0.439	0.3762	60.19	99	1.97	8	4	3691.73	8.13	0.497
11	108160416	T	C	present	TRUE	210	91	0.4354	0.2727	0.2683	0.2871	60	99	2.586	3	4	1897.77	9.04	0
17	59793307	C	T	present	TRUE	184	81	0.4402	0.4545	0.3902	0.3564	60	99	2.962	8	3	1429.77	7.77	0.542
11	108121787	G	A	present	TRUE	311	170	0.5466	0.7273	0.439	0.4059	60	99	2.233	8	3	3383.77	10.88	3.044
22	29095917	C	G	present	TRUE	274	166	0.6045	0.6364	0.4634	0.505	60	99	3.5	0	5	3392.77	12.38	2.738
13	32912007	C	G	present	TRUE	152	74	0.4868	0.5455	0.4878	0.4158	60	99	1.909	3	4	1513.77	9.96	0.594
13	32914141	A	C	present	TRUE	333	163	0.488	0.2727	0.2683	0.3366	60	99	4.125	0	5	3721.77	11.18	3.539
11	108160416	T	C	present	TRUE	276	137	0.4964	0.2727	0.2683	0.2871	60	99	2.586	3	4	3068.77	11.12	0.437
22	29083961	C	A	present	TRUE	302	155	0.5133	0.4545	0.5366	0.495	59.43	99	3.148	8	4	3159.77	10.46	0
13	32912402	A	G	present	TRUE	226	99	0.4395	0.4545	0.3171	0.2574	60	99	2.586	1	4	2023.77	8.95	0.493
16	23637697	C	T	present	TRUE	399	219	0.5481	0.4545	0.4634	0.4554	60.03	99	1.968	0	2	10000	31.62	0.767
16	23646520	T	C	present	TRUE	259	132	0.5078	0.0909	0.2439	0.2871	60	99	5.286	0	5	2988.77	11.54	0.951
19	1223055	G	A	present	TRUE	278	126	0.4529	0.8182	0.6341	0.6733	60	99	1.906	15	3	2487.77	8.95	0.44
19	1226524	G	A	present	TRUE	130	65	0.5	0.6364	0.6341	0.6931	60	99	1.618	0	2	1262.77	9.71	0
16	68835623	G	A	present	TRUE	286	156	0.5439	0.7273	0.5122	0.4752	60	99	3.296	6	5	3074.77	10.75	1.409
22	29090030	G	A	present	TRUE	249	114	0.4571	0.7273	0.561	0.505	59.1	99	2.379	0	3	2221.77	8.92	0.468
11	108216476	CA	C	present	TRUE	85	37	0.4337	0.3636	0.3171	0.2574	60	99	4.52	0	7	706.73	8.31	3.045
7	6045556	C	G	present	TRUE	262	135	0.5135	0.1818	0.4634	0.4752	59.81	99	2.226	1	4	2776.77	10.6	0.947
16	23619286	C	G	present	TRUE	244	119	0.4877	0.5455	0.561	0.4752	60	99	2.031	8	3	2470.77	10.13	4.319
2	47630493	C	G	present	TRUE	78	35	0.4487	0.9091	0.7317	0.6931	60	99	2.607	0	3	760.77	9.75	0
2	48030645	C	A	present	TRUE	279	152	0.5432	0.7273	0.5122	0.4752	60	99	4.958	0	8	2562.77	9.19	0.913
16	23647635	C	T	present	TRUE	147	74	0.5	0.1818	0.2439	0.2871	60	99	3.107	10	5	1340.77	9.12	0
13	32911710	A	G	present	TRUE	149	75	0.5034	0.3636	0.3659	0.3465	60	99	1.528	3	3	1559.77	10.47	3.838
2	47641450	C	G	present	TRUE	171	72	0.4201	0.2727	0.3171	0.3564	60	99	2.655	5	5	1322.77	7.74	1.953
16	23652466	G	A	present	TRUE	83	41	0.494	0.8182	0.7317	0.6634	60	99	2.821	9	4	888.77	10.71	1.791
17	41234439	G	T	present	TRUE	246	115	0.4691	0.4545	0.4634	0.4356	60	99	2.964	13	5	2339.77	9.51	2.833
2	48033727	T	TTCAAAAGGGACATAGAAAA	present	TRUE	133	57	0.4261	0.1818	0.3902	0.396	60.57	99	3.346	2	4	1570.73	0.62	0.699
7	6045549	C	A	present	TRUE	222	110	0.4954	0.3636	0.439	0.4554	59.7	99	2.226	2	4	2103.77	9.48	1.033
8	90990523	G	A	present	TRUE	113	57	0.5044	0.4545	0.4146	0.3663	60	99	2.097	7	3	1120.77	9.92	0
2	48030603	C	T	present	TRUE	292	130	0.4444	0.4545	0.5366	0.505	60	99	2.419	8	5	2077.77	7.12	0.43
22	29121058	C	T	present	TRUE	189	88	0.4681	0.5455	0.3659	0.4158	60	99	2.097	6	3	1596.77	8.45	1.134
22	29090054	G	A	present	TRUE	272	130	0.4797	0.3636	0.439	0.5149	55.9	99	2.679	1	4	2583.77	9.5	0.442
11	108121787	G	A	present	TRUE	308	157	0.5097	0.7273	0.439	0.4059	60	99	2.233	8	3	3134.77	10.18	1.352
17	56811489	T	C	present	TRUE	93	42	0.4494	0.3636	0.3902	0.3168	60	99	2.161	0	3	839.77	9.03	0.816
13	32912868	A	G	present	TRUE	196	105	0.5337	0.2727	0.2683	0.2475	60	99	3.542	1	4	2305.77	11.76	8.29
11	108205823	G	A	present	TRUE	320	142	0.4451	0.5455	0.5366	0.4257	60	99	1.968	2	2	2716.77	8.49	0.407
8	90965743	T	C	present	TRUE	189	96	0.5054	0.2727	0.2195	0.3267	60	99	2.433	10	4	2026.77	10.72	1.135
17	59885968	T	C	present	TRUE	351	188	0.5356	0.3636	0.5122	0.4455	60	99	1.514	0	2	4073.77	11.61	1.26
11	108196952	G	A	present	TRUE	178	83	0.4659	0.5455	0.4634	0.3465	60	99	4.185	5	8	1658.77	9.32	0.559
13	32954180	C	T	present	TRUE	169	72	0.4286	0.8182	0.5122	0.3861	60	99	2.821	5	4	1309.77	7.75	3.579
16	68772311	A	G	present	TRUE	116	64	0.5517	0.7273	0.7805	0.7327	60	99	2.097	2	3	1375.77	11.86	0
22	29121019	G	A	present	TRUE	383	195	0.5093	0.6364	0.439	0.4059	60	99	3.4	0	4	3821.77	9.98	0.373
16	23635348	A	C	present	TRUE	284	161	0.5654	0.2727	0.4146	0.3861	60	99	2.586	0	3	3337.77	11.75	0
2	47702191	A	G	present	TRUE	279	145	0.5197	0.3636	0.439	0.3861	60	99	1.417	0	2	3017.77	10.82	0.434
17	56787304	G	A	present	TRUE	334	147	0.4401	0.4545	0.439	0.4158	60	99	2.3	2	3	2853.77	8.54	1.297
11	108201023	T	C	present	TRUE	366	169	0.4628	0.2727	0.3171	0.3861	60	99	2.586	12	4	3437.77	9.39	2.228
22	29085164	C	T	present	TRUE	241	111	0.4606	0.5455	0.3902	0.4455	56.62	99	2.367	4	4	2087.77	8.66	2.846
22	29121019	G	A	present	TRUE	359	206	0.5742	0.6364	0.439	0.4059	60	99	3.4	0	4	4102.77	11.43	1.257
17	59821830	C	A	present	TRUE	237	123	0.5169	0.5455	0.3415	0.3663	60	99	2.094	14	4	2285.77	9.64	1
11	108119823	T	C	present	TRUE	238	129	0.542	0.5455	0.3659	0.3366	60	99	2.517	8	4	2686.77	11.29	3.634
16	23635348	A	C	present	TRUE	240	129	0.5375	0.2727	0.4146	0.3861	60	99	2.586	0	3	2736.77	11.4	1.556
13	32914437	GT	G	present	TRUE	312	160	0.5113	0.4545	0.439	0.396	60.07	99	3.107	11	5	5380.73	17.25	4.376
17	56787304	G	A	present	TRUE	319	135	0.4245	0.4545	0.439	0.4158	60	99	2.3	2	3	2593.77	8.13	0
22	29121087	A	G	present	TRUE	362	169	0.4681	0.3636	0.3659	0.3564	60	99	2.419	8	5	3559.77	9.83	0
13	32912414	G	T	present	TRUE	164	94	0.5732	0.1818	0.2927	0.2376	60	99	3.074	7	4	1938.77	11.82	1.23
17	59763523	A	G	present	TRUE	273	137	0.5018	0.3636	0.3902	0.3663	60	99	4.042	9	5	2565.77	9.4	0
17	59878669	G	A	present	TRUE	475	225	0.4745	0.4545	0.4146	0.3861	60.09	99	2.29	11	4	4034.77	8.49	1.066
22	29091178	C	A	present	TRUE	285	142	0.4965	0.4545	0.4634	0.4554	58.39	99	1.788	17	3	2894.77	10.16	0
13	32913708	ATTTAAGT	A	present	TRUE	98	57	0.5816	0.1818	0.3171	0.3366	60.11	99	2.567	11	5	2196.73	3.2	1.637
2	48027422	C	G	present	TRUE	359	168	0.4693	0.3636	0.4878	0.4653	60	99	2.679	3	4	3584.77	9.99	2.25
2	47643533	G	C	present	TRUE	242	110	0.4542	0.4545	0.4146	0.3762	60	99	2.1	1	2	2175.77	8.99	0.993
11	108099999	A	G	present	TRUE	182	85	0.4663	0.4545	0.4634	0.396	60	99	2.964	2	5	1679.77	9.23	2.591
2	215633956	C	T	present	TRUE	243	138	0.5685	0.4545	0.439	0.3564	60	99	2.655	13	5	2441.77	10.05	2.182
2	47639670	A	G	present	TRUE	289	145	0.5	0.4545	0.439	0.4158	60	99	2.161	14	3	2962.77	10.25	3.189
2	47707949	GAGAATCGCA	G	present	TRUE	326	157	0.4808	0.3636	0.3659	0.4257	60.17	99	1.788	11	3	5725.73	1.95	4.382
2	47672743	T	G	present	TRUE	259	126	0.4864	0.4545	0.439	0.3663	60	99	2.032	14	3	2736.77	10.57	0
16	23647569	G	A	present	TRUE	230	118	0.5109	0.3636	0.4634	0.4554	60	99	2.094	13	4	2360.77	10.26	1.615
22	29091856	AG	A	present	TRUE	212	87	0.4104	0.2727	0.3415	0.3663	59.52	99	2.893	3	4	2832.73	13.36	0
17	56787304	G	A	present	TRUE	138	75	0.5441	0.4545	0.439	0.4158	60	99	2.3	2	3	1503.77	10.9	0
17	41276044	ACT	A	present	TRUE	149	69	0.4658	0.4545	0.439	0.3762	60.07	99	1.97	8	4	2532.73	8.5	1.312
22	29091207	G	A	present	TRUE	277	138	0.4982	0.4545	0.4634	0.4257	56.47	99	1.969	2	3	2795.77	10.09	0
2	215646030	C	T	present	TRUE	355	156	0.4407	0.5455	0.5122	0.4455	60	99	2.821	13	4	3017.77	8.5	0.386
17	59871059	C	A	present	TRUE	179	79	0.4413	0.3636	0.3659	0.297	60	99	1.848	1	3	1534.77	8.57	1.169
17	7576897	G	T	present	TRUE	338	183	0.5417	0.7273	0.5122	0.505	60	99	2.926	0	4	3683.77	10.9	1.786
7	6042146	C	T	present	TRUE	171	72	0.4211	0.6364	0.561	0.505	59.94	99	2.29	12	4	1412.77	8.26	2.739
22	29091856	AG	A	present	TRUE	319	146	0.4591	0.2727	0.3415	0.3663	59.69	99	2.893	3	4	4869.73	15.27	1.853
16	23635348	A	C	present	TRUE	414	202	0.489	0.2727	0.4146	0.3861	60	99	2.586	0	3	4087.77	9.87	0
22	29130534	G	T	present	TRUE	126	77	0.608	0.6364	0.561	0.5248	60	99	1.571	1	3	1623.77	12.89	3.304
17	41243512	CT	C	present	TRUE	281	142	0.5036	0.3636	0.439	0.4356	60	99	2.778	1	3	4373.73	15.56	0.906
22	29099555	CTAAGAAGAGGGGG	C	present	TRUE	229	110	0.4823	0.3636	0.3902	0.3564	63.89	99	3.962	15	6	4181.73	1.4	0.487
2	48027311	A	G	present	TRUE	326	178	0.5446	0.5455	0.4634	0.4158	60	99	1.788	5	3	4213.77	12.93	2.978
22	29092906	C	T	present	TRUE	331	166	0.5	0.4545	0.3659	0.3663	60	99	2.226	16	4	3288.77	9.94	3.571
13	32914048	TTG	T	present	TRUE	156	74	0.4765	0.3636	0.3415	0.3564	60.07	99	2.821	5	4	2437.73	7.81	1.286
13	32913346	T	A	present	TRUE	187	98	0.5241	0.1818	0.3171	0.3168	60	99	2.097	2	3	2100.77	11.23	0
17	59870987	T	C	present	TRUE	240	112	0.4664	0.4545	0.3659	0.3366	60	99	3.148	5	4	2226.77	9.28	2.194
17	59857684	A	G	present	TRUE	253	120	0.476	0.3636	0.3659	0.3762	60	99	2.679	2	4	2315.77	9.15	4.261
2	215645418	T	C	present	TRUE	352	185	0.5242	0.6364	0.3902	0.4158	60	99	2.167	8	3	4053.77	11.52	0.803
16	68857382	C	A	present	TRUE	252	118	0.4677	0.2727	0.4146	0.4653	60	99	2.032	5	3	2263.77	8.98	0.465
2	47698190	A	G	present	TRUE	149	87	0.5839	0.2727	0.2195	0.3168	60	99	3.24	2	3	2019.77	13.56	1.3
17	7577215	C	T	present	TRUE	290	126	0.434	0.3636	0.439	0.4653	60	99	3.88	4	6	2522.77	8.7	0
16	68845646	G	A	present	TRUE	354	190	0.5374	0.6364	0.5122	0.5446	60	99	1.727	0	2	4003.77	11.31	1.765
17	59763416	T	C	present	TRUE	261	116	0.4457	0.2727	0.2927	0.3564	60	99	3.074	15	5	2206.77	8.46	2.748
11	108200987	C	G	present	TRUE	371	177	0.4783	0.7273	0.5122	0.4356	60	99	2.097	0	3	3432.77	9.25	1.698
19	1226569	C	T	present	TRUE	94	56	0.5978	1	0.7561	0.7228	60	99	5	3	5	826.77	8.8	0.799
11	108124620	A	G	present	TRUE	213	98	0.4623	0.4545	0.3415	0.3564	60	99	3.036	5	5	2029.77	9.53	0.504
16	23641275	T	A	present	TRUE	283	119	0.4205	0.5455	0.5366	0.495	60	99	3	12	4	2288.77	8.09	0.916
3	37067225	A	G	present	TRUE	254	104	0.408	0.5455	0.4878	0.4653	60	99	1.906	2	3	1901.77	7.49	1.544
22	29121087	A	G	present	TRUE	380	169	0.4441	0.3636	0.3659	0.3564	60	99	2.419	8	5	3583.77	9.43	0.375
10	89717672	C	T	present	TRUE	347	167	0.4812	0.7273	0.5122	0.4851	59.98	99	2.233	3	3	3262.77	9.4	2.857
11	108121429	C	A	not_present	FALSE	37	8	0.2121	0.4545	0.2683	0.2772	60.29	73	14.158	4	15	44.77	1.21	25.722
11	108164137	T	C	present	TRUE	393	173	0.4413	0.1818	0.3659	0.3465	60	99	3.72	0	5	3245.77	8.26	2.66
11	108155007	AG	A	present	TRUE	189	102	0.5401	0.4545	0.3415	0.3663	60.23	99	2.161	5	4	3138.73	16.61	0
22	29091856	AG	A	present	TRUE	262	115	0.4385	0.2727	0.3415	0.3663	59.76	99	2.893	3	4	3754.73	14.33	2.735
13	32911524	C	T	present	TRUE	150	62	0.4161	0.4545	0.3659	0.3762	60	99	2.778	6	3	1194.77	7.97	1.302
11	108164059	A	G	present	TRUE	198	88	0.4467	0.1818	0.3171	0.2376	60	99	2.032	2	3	1813.77	9.16	3.253
10	89692936	A	T	not_present	FALSE	320	50	0.1572	0.3636	0.2927	0.4059	57.33	99	3.444	12	5	1199.77	3.75	5.438
10	89692962	AAGAGGCCCT	A	not_present	FALSE	312	40	0.1291	0.6364	0.4146	0.3861	57.75	99	3.958	9	5	1294.73	0.46	5.123
22	29130703	G	A	present	TRUE	208	87	0.4195	0.5455	0.5366	0.495	60	99	2.419	15	5	1643.77	7.9	1.732
17	33428329	C	G	present	TRUE	117	45	0.3879	0.8182	0.6341	0.604	60	99	2.448	3	3	791.77	6.77	3.492
2	48010580	A	G	present	TRUE	175	77	0.4393	0.6364	0.6829	0.7228	60	99	2.379	7	3	1534.77	8.77	0
2	215674164	G	C	present	TRUE	196	103	0.5255	0.7273	0.7317	0.6832	60	99	1.417	0	2	2153.77	10.99	1.102
2	215674237	C	G	present	TRUE	253	131	0.5159	0.6364	0.7317	0.7129	60	99	2.379	5	3	2985.77	11.8	0.461
2	48027683	A	T	present	TRUE	286	146	0.5088	0.1818	0.3171	0.3465	60	99	2.226	9	4	2924.77	10.23	1.413
17	41209139	A	G	present	TRUE	357	175	0.49	0.3636	0.3902	0.4356	60	99	2.094	4	4	3230.05	9.05	0.803
8	90976692	C	T	present	TRUE	305	169	0.5541	0.5455	0.3902	0.4356	60.04	99	2.75	4	4	3495.77	11.46	1.92
3	37035090	C	T	present	TRUE	308	159	0.5162	0.6364	0.6341	0.5941	60	99	2.5	10	5	3275.77	10.64	2.452
17	59885938	C	CT	present	TRUE	328	171	0.5217	0.4545	0.5122	0.4851	60.2	99	2.448	0	4	5206.73	15.87	4.293
2	48033736	G	A	present	TRUE	345	177	0.513	0.4545	0.3415	0.3663	60	99	3.269	3	4	3735.77	10.83	1.757
17	56772497	A	C	present	TRUE	326	164	0.5031	0.2727	0.4146	0.4158	60	99	4.391	13	5	3717.77	11.4	2.978
16	68862158	G	A	present	TRUE	268	137	0.5095	0.6364	0.5122	0.5446	60	99	3.036	15	5	2708.77	10.11	4.889
7	6038892	C	A	present	TRUE	354	174	0.4927	0.4545	0.4146	0.3663	60	99	2.367	1	4	3512.77	9.92	0.39
16	68856098	G	A	present	TRUE	328	177	0.5382	0.5455	0.5366	0.495	60	99	2.031	6	4	3474.77	10.59	0.4
11	108190751	T	C	present	TRUE	296	158	0.5324	0.2727	0.3171	0.3168	60	99	1.97	8	4	3670.77	12.4	1.396
22	29091726	A	T	present	TRUE	257	138	0.537	0.6364	0.439	0.396	56.64	99	1.906	5	3	2788.77	10.85	1.497
17	59820429	T	C	present	TRUE	210	86	0.4106	0.4545	0.4634	0.4158	60	99	1.735	3	3	1604.77	7.64	0
11	108180945	G	C	present	TRUE	343	169	0.4926	0.4545	0.3659	0.3762	60	99	2.379	11	3	3691.77	10.76	0.822
13	32910531	C	T	present	TRUE	196	102	0.5206	0.1818	0.3171	0.297	60	99	1.788	16	3	1956.77	9.98	1.118
2	48027297	C	G	present	TRUE	337	143	0.4251	0.4545	0.439	0.4257	60	99	1.788	6	3	3058.77	9.08	3.583
22	29091824	G	A	present	TRUE	280	151	0.5387	0.5455	0.439	0.4554	59.23	99	2.367	8	4	2717.77	9.71	3.308
13	32911504	T	G	present	TRUE	197	96	0.4898	0.3636	0.3902	0.3861	60	99	2.75	0	4	2124.77	10.79	1.74
2	48023096	G	A	present	TRUE	166	94	0.5671	0.4545	0.4634	0.4257	60	99	1.735	7	3	1853.77	11.17	2.781
17	41256984	A	C	present	TRUE	234	109	0.4678	0.0909	0.3659	0.3465	60	99	2.517	0	3	2332.77	9.97	2.898
17	41276044	ACT	A	present	TRUE	223	95	0.424	0.4545	0.439	0.3762	60.15	99	1.97	8	4	3402.73	7.63	5.736
2	47705577	C	G	present	TRUE	352	160	0.4543	0.3636	0.3902	0.396	60	99	2.1	2	2	3758.77	10.68	7.037
11	108117855	G	T	present	TRUE	219	95	0.4358	0.5455	0.4634	0.3267	60	99	1.417	0	2	1882.77	8.6	4.697
3	37067255	G	A	present	TRUE	227	110	0.4867	0.6364	0.4634	0.5149	60	99	2.233	0	3	2037.77	8.98	0
3	37067255	G	A	present	TRUE	306	146	0.4785	0.6364	0.4634	0.5149	60	99	2.233	0	3	2644.77	8.64	0.869
17	59853772	G	A	present	TRUE	311	149	0.4806	0.4545	0.3659	0.3366	60	99	3.542	11	4	2952.77	9.49	0.862
11	108117810	G	A	present	TRUE	284	144	0.5071	0.5455	0.2927	0.3564	60	99	3.192	6	4	2965.77	10.44	0.91
16	68849445	T	A	present	TRUE	273	126	0.463	0.4545	0.4634	0.4653	60	99	1.794	16	4	2305.77	8.45	2.645
13	32910527	A	G	present	TRUE	201	110	0.5473	0.1818	0.2927	0.297	60	99	1.969	12	3	2446.77	12.17	3.2
22	29107974	C	T	present	TRUE	359	172	0.4786	0.5455	0.439	0.4158	60	99	2.75	6	4	3210.76	8.94	0.386
22	29091824	G	A	present	TRUE	356	186	0.5227	0.5455	0.439	0.4554	59.59	99	2.367	8	4	3181.78	8.94	0
11	108198392	T	TA	present	TRUE	386	188	0.4882	0.2727	0.4146	0.3861	60.11	99	2.226	3	4	10000	29.35	2.694
2	48026810	C	G	present	TRUE	449	218	0.4855	0.3636	0.3902	0.4158	60	99	3.036	13	5	4926.77	10.97	4.033
11	108119823	T	C	present	TRUE	284	153	0.5393	0.5455	0.3659	0.3366	60	99	2.517	8	4	3069.77	10.81	0
11	108216531	T	G	present	TRUE	295	161	0.5464	0.2727	0.3415	0.3465	60	99	4.217	0	4	3386.77	11.48	0.434
2	215634004	T	C	present	TRUE	380	172	0.4538	0.1818	0.3171	0.3861	60	99	3.269	0	4	3683.77	9.69	5.872
11	108119654	T	G	present	TRUE	100	52	0.5152	0.2727	0.1951	0.2673	60.11	99	4.739	4	5	1108.77	11.09	9.682
8	90958409	C	T	present	TRUE	360	159	0.4413	0.1818	0.3171	0.3069	60	99	2.3	1	3	2519.77	7	1.736
2	215634012	G	C	present	TRUE	246	121	0.4939	0.2727	0.3415	0.3663	60	99	2.821	1	4	2443.77	9.93	2.146
16	23647569	G	A	present	TRUE	160	86	0.5375	0.3636	0.4634	0.4554	60	99	2.094	13	4	1757.77	10.99	0
17	33430296	G	A	present	TRUE	161	73	0.4522	0.8182	0.6585	0.6238	60	99	2.448	0	3	1237.77	7.69	1.251
13	32953574	G	A	present	TRUE	308	150	0.487	0.3636	0.4146	0.4257	60	99	3.115	2	4	3068.77	9.96	0
11	108119654	T	G	present	TRUE	126	66	0.5246	0.2727	0.1951	0.2673	60	99	4.739	4	5	1299.77	10.32	3.24
11	108138071	T	C	present	TRUE	298	138	0.4646	0.2727	0.3415	0.3465	60	99	2.3	0	3	2810.77	9.43	2.518
16	68835597	G	A	present	TRUE	340	157	0.4631	0.5455	0.439	0.4752	60	99	3.148	15	5	3073.77	9.04	2.32
11	108236150	G	A	present	TRUE	284	148	0.5196	0.5455	0.4878	0.4653	60	99	1.788	12	3	2979.77	10.49	2.584
11	108186638	G	A	present	TRUE	356	195	0.5478	0.2727	0.2927	0.3663	60	99	3.423	10	5	4083.77	11.47	0.384
11	108124663	A	G	present	TRUE	243	133	0.5477	0.5455	0.439	0.4257	60	99	2.161	3	4	2460.77	10.13	4.363
11	108183194	A	C	present	TRUE	223	105	0.4709	0.1818	0.2927	0.3267	60	99	3.731	0	6	2107.77	9.45	2.269
7	6029553	CT	C	present	TRUE	174	99	0.568	0.2727	0.3415	0.3366	60	99	2.893	0	4	2527.73	14.53	0.576
2	48030603	C	T	present	TRUE	351	187	0.532	0.4545	0.5366	0.505	60	99	2.419	8	5	3393.77	9.67	2.863
2	48030591	G	C	present	TRUE	257	143	0.5564	0.7273	0.5366	0.4851	60	99	2.219	0	5	2785.77	10.84	0.457
3	37092047	G	A	present	TRUE	283	120	0.425	0.5455	0.439	0.4455	60	99	1.906	8	3	2082.77	7.36	0
2	48030603	C	T	present	TRUE	242	111	0.4587	0.4545	0.5366	0.505	60	99	2.419	8	5	1862.77	7.7	4.341
17	56787304	G	A	present	TRUE	291	130	0.4467	0.4545	0.439	0.4158	60	99	2.3	2	3	2355.77	8.1	1.949
17	59793412	G	A	present	TRUE	73	34	0.4722	0.3636	0.3171	0.2871	60	99	2.607	0	4	640.77	8.78	0
17	41276044	ACT	A	present	TRUE	208	96	0.46	0.4545	0.439	0.3762	60.1	99	1.97	8	4	3475.73	8.36	0
17	41243512	CT	C	present	TRUE	236	111	0.4693	0.3636	0.439	0.4356	60	99	2.778	1	3	3276.73	13.88	1.02
11	108164059	A	G	present	TRUE	125	55	0.4435	0.1818	0.3171	0.2376	60	99	2.032	2	3	1218.77	9.75	3.36
17	41244370	C	A	present	TRUE	282	121	0.4306	0.0909	0.4146	0.3564	60	99	2.233	1	3	2025.77	7.18	0.91
2	47703538	C	T	present	TRUE	293	127	0.4349	0.2727	0.3659	0.396	60	99	2.29	8	4	2495.77	8.52	2.56
13	32914437	GT	G	present	TRUE	188	112	0.5968	0.4545	0.439	0.396	60.06	99	3.107	11	5	3853.73	20.5	1.165
2	215595140	G	A	present	TRUE	161	62	0.3875	0.4545	0.3902	0.3564	60	99	2.862	9	5	1140.77	7.09	0.598
17	41246748	GAA	G	present	TRUE	143	67	0.4667	0.3636	0.439	0.4653	60.08	99	2.161	0	3	2375.73	8.31	0.639
17	7577556	C	A	present	FALSE	123	25	0.2033	0.5455	0.5366	0.5248	60.09	99	1.906	4	3	267.77	2.18	0
22	29121058	C	T	present	TRUE	334	166	0.497	0.5455	0.3659	0.4158	60	99	2.097	6	3	3499.77	10.48	10.966
16	23649206	GACAA	G	present	TRUE	202	97	0.4822	0.4545	0.439	0.3663	60.21	99	1.788	2	3	3565.73	4.41	4.056
8	90971041	C	T	present	TRUE	212	99	0.467	0.6364	0.4634	0.4455	60	99	2.893	13	5	2305.77	10.88	2.351
16	23614913	A	T	present	TRUE	331	145	0.4381	0.3636	0.4878	0.505	60.03	99	2.233	6	3	2366.77	7.15	2.946
22	29099520	G	C	present	TRUE	104	51	0.4904	0.3636	0.1951	0.2871	60	99	3.962	4	6	1123.77	10.81	0
16	23614857	C	T	present	TRUE	260	124	0.4766	0.2727	0.439	0.505	60	99	2.586	0	4	2241.77	8.62	2.737
13	32930694	C	T	present	TRUE	311	150	0.4822	0.3636	0.5366	0.495	60	99	1.676	4	3	2942.77	9.46	0
19	1226555	C	T	present	TRUE	134	67	0.5	0.5455	0.7561	0.703	60	99	3.269	17	4	1180.77	8.81	0.648
13	32914890	CAAA	C	present	TRUE	100	48	0.48	0.0909	0.1951	0.2673	60	99	3.542	0	3	1826.73	6.09	2.644
8	90965869	A	G	present	TRUE	211	115	0.5455	0.2727	0.3659	0.3861	60	99	2.097	3	3	2425.77	11.5	0
2	47702169	G	A	present	TRUE	246	115	0.4675	0.3636	0.3415	0.3564	60	99	2.219	12	5	1955.77	7.95	2.151
7	6027132	C	T	present	TRUE	276	123	0.4453	0.7273	0.5122	0.4554	59.13	99	2.226	6	4	2186.77	7.92	0.922
16	68842610	A	C	present	TRUE	288	142	0.4929	0.2727	0.3659	0.3762	60	99	3.4	16	4	2733.77	9.49	0.9
16	23646617	G	T	present	TRUE	255	108	0.4252	0.4545	0.4146	0.4455	60	99	2.167	14	3	2030.77	7.96	0
17	41244816	C	T	present	TRUE	158	86	0.5414	0.3636	0.2927	0.3366	60	99	3.269	5	4	1696.77	10.74	0.588
2	48026159	C	T	present	TRUE	307	144	0.4691	0.2727	0.4878	0.4752	60	99	3.346	3	4	2820.77	9.19	3.076
2	48023078	C	G	present	TRUE	183	68	0.3736	0.5455	0.439	0.4158	60	99	2.633	7	5	1246.77	6.81	1.875
17	33446630	C	CA	present	TRUE	231	114	0.4934	0.6364	0.7073	0.6832	60.33	99	2.75	5	4	3324.73	14.39	1.017
16	68771344	C	T	present	TRUE	54	26	0.4906	0.7273	0.7073	0.7228	60.4	99	1.514	0	2	545.77	10.11	2.641
8	90967509	AC	A	present	TRUE	314	152	0.4839	0.3636	0.3902	0.3564	60.07	99	4.346	2	7	4307.73	13.72	0.855
8	90967646	A	G	present	TRUE	232	103	0.4444	0.3636	0.3415	0.3564	60	99	2.161	0	3	1943.77	8.38	0
17	56787304	G	A	present	TRUE	195	100	0.5104	0.4545	0.439	0.4158	60	99	2.3	2	3	1952.77	10.01	2.501
22	29091856	AG	A	present	TRUE	188	90	0.4785	0.2727	0.3415	0.3663	58.85	99	2.893	3	4	2992.73	15.92	0
17	59871070	T	A	present	TRUE	215	106	0.4928	0.3636	0.3659	0.3168	59.92	99	2.097	5	3	2003.77	9.32	1.065
3	37038181	A	T	present	TRUE	418	207	0.4952	0.4545	0.4878	0.4356	60	99	2.379	10	3	4100.77	9.81	1.147
2	47672731	A	C	present	TRUE	275	125	0.4562	0.3636	0.3902	0.3564	60	99	2.219	13	5	2492.77	9.06	0.92
2	47690245	T	G	present	TRUE	284	149	0.523	0.3636	0.3171	0.3465	60	99	2.517	3	4	3150.77	11.09	0.903
16	23619239	G	C	present	TRUE	161	80	0.4938	0.4545	0.4878	0.5347	60	99	1.848	5	3	1559.77	9.69	1.943
2	215674221	C	G	present	TRUE	117	59	0.5	0.8182	0.6829	0.7327	60	99	2.31	0	3	1935.77	16.55	2.345
19	1226620	C	T	present	TRUE	91	49	0.5385	0.8182	0.7073	0.7426	60	99	1.727	0	2	875.77	9.62	2.744
2	47703538	C	T	present	TRUE	281	112	0.4	0.2727	0.3659	0.396	60	99	2.29	8	4	2158.77	7.68	4.049
2	48033727	T	TTCAAAAGGGACATAGAAAA	present	TRUE	253	128	0.5072	0.1818	0.3902	0.396	60.17	99	3.346	2	4	3704.73	0.77	0.508
11	108158417	A	G	present	TRUE	265	145	0.5479	0.5455	0.439	0.4158	60	99	1.97	17	4	2738.77	10.33	0.947
16	23647635	C	T	present	TRUE	88	44	0.5	0.1818	0.2439	0.2871	60	99	3.107	10	5	869.77	9.88	0
10	89725078	C	A	present	TRUE	135	66	0.4889	0.5455	0.4878	0.4158	55.24	99	2.419	13	5	1254.77	9.29	3.083
17	33446137	G	C	present	TRUE	356	169	0.4746	0.4545	0.4634	0.4752	60	99	1.788	10	3	3333.77	9.36	1.25
8	90992986	C	T	present	TRUE	313	141	0.4519	0.3636	0.4146	0.3663	60	99	1.788	10	3	2494.77	7.97	0.412
2	215646099	G	A	present	TRUE	304	145	0.4768	0.7273	0.4146	0.3861	60	99	4.115	8	7	2576.77	8.48	2.464
17	41219624	C	T	present	TRUE	249	125	0.504	0.2727	0.3415	0.3465	60	99	2.517	3	4	2622.77	10.53	0.978
13	32914755	C	T	present	TRUE	139	82	0.5899	0.4545	0.3171	0.3366	60	99	1.969	9	3	1747.77	12.57	0
13	32905083	G	T	present	TRUE	350	159	0.4538	0.2727	0.2927	0.297	60	99	3.519	9	5	2404.77	6.87	0.391
17	41203088	A	C	present	TRUE	159	86	0.5409	0.6364	0.5854	0.5545	59.86	99	2.448	2	3	1923.77	12.1	1.971
13	32914437	GT	G	present	TRUE	325	154	0.4735	0.4545	0.439	0.396	60.2	99	3.107	11	5	5028.73	15.47	0
13	32914515	A	AG	present	TRUE	291	138	0.474	0.4545	0.3171	0.3366	60.04	99	2.75	7	4	4210.73	14.47	0.426
17	56787304	G	A	present	TRUE	331	139	0.4195	0.4545	0.439	0.4158	60	99	2.3	2	3	2486.77	7.51	1.314
22	29090030	G	A	present	TRUE	186	92	0.4973	0.7273	0.561	0.505	58.77	99	2.379	0	3	1957.77	10.53	1.805
7	6045600	C	G	present	TRUE	268	126	0.4701	0.7273	0.5122	0.4653	59.99	99	1.735	0	3	2509.77	9.36	0
22	29091856	AG	A	present	TRUE	263	105	0.4	0.2727	0.3415	0.3663	59.45	99	2.893	3	4	3367.73	12.81	3.487
3	37067255	G	A	present	TRUE	245	113	0.4612	0.6364	0.4634	0.5149	60	99	2.233	0	3	2065.77	8.43	1.555
13	32907365	AAAAAG	A	present	TRUE	182	83	0.454	0.1818	0.2195	0.2772	60.24	99	4.773	0	5	2936.73	3.23	0
17	41246849	TAC	T	present	TRUE	208	102	0.4904	0.3636	0.3415	0.3267	60.16	99	2.094	13	4	3877.73	9.32	2.367
22	29121087	A	G	present	TRUE	231	122	0.5261	0.3636	0.3659	0.3564	60	99	2.419	8	5	2432.77	10.53	1.586
7	6042238	G	A	present	TRUE	298	163	0.5473	0.7273	0.561	0.4752	59.95	99	2.167	15	3	3101.77	10.41	1.39
22	29091856	AG	A	present	TRUE	207	97	0.4683	0.2727	0.3415	0.3663	59.68	99	2.893	3	4	3205.73	15.49	2.398
2	215632326	T	C	present	TRUE	263	123	0.4677	0.4545	0.439	0.4653	60	99	2.1	2	2	2495.77	9.49	4.097
2	47703564	G	A	present	TRUE	338	175	0.5178	0.5455	0.4878	0.4455	60	99	3.222	14	4	3743.77	11.08	2.876
11	108181014	A	G	present	TRUE	257	137	0.5333	0.1818	0.3415	0.3366	60	99	1.97	2	4	3006.77	11.7	4.226
16	23641247	T	C	present	TRUE	265	123	0.463	0.4545	0.4634	0.505	59.97	99	3.148	3	5	2601.77	9.82	1.494
16	23635348	A	C	present	TRUE	265	129	0.4886	0.2727	0.4146	0.3861	60	99	2.586	0	3	2739.77	10.34	0.448
16	68772239	C	A	present	TRUE	88	41	0.4651	0.7273	0.7073	0.703	60	99	2.448	0	3	660.77	7.51	8.878
16	68772239	C	A	present	TRUE	110	51	0.4679	0.7273	0.7073	0.703	60	99	2.448	0	3	819.77	7.45	3.505
16	23614792	G	T	present	TRUE	214	129	0.6019	0.3636	0.2927	0.3168	60	99	2.3	5	3	2567.77	12	2.416
17	59870987	T	C	present	TRUE	89	43	0.4886	0.4545	0.3659	0.3366	60	99	3.148	5	4	889.77	10	0
13	32907420	GA	G	present	TRUE	136	73	0.5379	0.1818	0.2927	0.2673	60	99	5.125	0	8	1331.73	9.79	1.386
17	41234439	G	T	present	TRUE	296	152	0.5119	0.4545	0.4634	0.4356	60	99	2.964	13	5	3150.77	10.64	1.383
16	68863590	G	A	present	TRUE	277	150	0.5401	0.7273	0.6829	0.5545	60	99	2.031	5	4	2828.77	10.21	0
2	48026771	C	G	present	TRUE	225	105	0.4688	0.5455	0.439	0.396	60	99	2.5	14	5	2550.77	11.34	0
2	48026861	C	T	present	TRUE	230	108	0.4693	0.3636	0.4634	0.4059	60	99	1.676	4	3	2011.77	8.75	0
2	48010635	A	T	not_present	FALSE	65	11	0.1692	0.7273	0.7561	0.7327	60	61	4.625	7	5	32.77	0.5	40.241
2	48010631	A	T	not_present	FALSE	65	11	0.1692	0.6364	0.7805	0.7327	60	61	4.625	4	5	32.77	0.5	40.241
3	37045932	C	A	present	TRUE	211	116	0.5476	0.2727	0.3902	0.4356	60	99	2.226	4	4	2570.77	12.18	1.07
2	215645582	C	G	present	TRUE	194	86	0.4427	0.4545	0.439	0.4554	60	99	1.788	18	3	1856.77	9.57	2.496
17	33445619	C	T	present	TRUE	188	81	0.4332	0.7273	0.6829	0.6337	60	99	2.448	0	3	1542.77	8.21	1.813
22	29121360	A	T	present	TRUE	262	117	0.4483	0.1818	0.3415	0.3861	60	99	1.686	4	4	2209.77	8.43	0
2	47630468	C	G	present	TRUE	151	64	0.4238	0.8182	0.7073	0.6931	60	99	1.514	0	2	1357.77	8.99	7.271
22	29091856	AG	A	present	TRUE	235	138	0.5855	0.2727	0.3415	0.3663	60.01	99	2.893	3	4	4687.73	19.95	1.017
2	215593618	T	C	present	TRUE	307	161	0.5244	0.4545	0.5854	0.5149	60	99	2.793	16	5	3673.77	11.97	0.865
13	32954180	C	T	present	TRUE	302	137	0.4551	0.8182	0.5122	0.3861	60	99	2.821	5	4	2524.77	8.36	5.229
22	29091856	AG	A	present	TRUE	258	142	0.5486	0.2727	0.3415	0.3663	59.21	99	2.893	3	4	4885.73	18.94	0.455
22	29121019	G	A	present	TRUE	255	125	0.4901	0.6364	0.439	0.4059	60	99	3.4	0	4	2352.77	9.23	0
17	41267741	A	G	present	TRUE	206	107	0.5194	0.3636	0.3171	0.3762	60	99	2.226	5	4	2288.77	11.11	0
2	48033502	G	A	present	TRUE	300	130	0.4333	0.3636	0.3902	0.3762	60	99	3.536	9	7	2558.77	8.53	1.933
17	59761424	T	C	present	TRUE	285	136	0.4789	0.2727	0.3902	0.3861	60	99	3.115	0	3	2798.77	9.82	0
11	108168080	T	C	present	TRUE	158	80	0.5032	0.3636	0.3902	0.3861	60	99	2.893	14	5	1559.77	9.87	0
16	23625398	C	G	present	TRUE	240	109	0.4561	0.3636	0.3171	0.3168	60	99	3.96	3	5	2381.77	9.92	0
22	29121360	A	T	present	TRUE	303	147	0.485	0.1818	0.3415	0.3861	60	99	1.686	4	4	3096.77	10.22	3.098
11	108163496	T	G	present	TRUE	246	117	0.4774	0.4545	0.4634	0.3762	60	99	2.367	8	4	2449.77	9.96	2.172
7	6026886	C	G	present	TRUE	111	58	0.5229	0.5455	0.5854	0.6238	59.48	99	2.367	2	4	1380.77	12.44	1.58
16	68863674	G	A	present	TRUE	139	61	0.438	0.4545	0.4634	0.4752	59.86	99	4.5	13	4	1252.77	9.01	0.904
13	32914515	A	AG	present	TRUE	170	75	0.4398	0.4545	0.3171	0.3366	60.13	99	2.75	7	4	2148.73	12.64	3.635
11	108128246	T	A	present	TRUE	134	70	0.5227	0.0909	0.2927	0.3267	60	99	3.036	0	5	1047.77	7.82	0.643
7	6026906	C	T	present	TRUE	140	75	0.5373	0.8182	0.6098	0.6337	59.77	99	2.3	4	4	1151.77	8.23	2.194
11	108117855	G	T	present	TRUE	291	131	0.4514	0.5455	0.4634	0.3267	60	99	1.417	0	2	2494.77	8.57	0
11	108119823	T	C	present	TRUE	286	132	0.4613	0.5455	0.3659	0.3366	60	99	2.517	8	4	2641.77	9.24	1.979
13	32921033	G	T	present	TRUE	164	80	0.4908	0.3636	0.3171	0.3168	60	99	3.72	16	5	1452.77	8.86	0.575
17	59934533	CACA	C	present	TRUE	157	68	0.4362	0.4545	0.3659	0.396	60	99	2.233	11	3	2423.73	5.15	2.077
17	7577120	C	T	present	TRUE	219	69	0.3151	0.5455	0.5854	0.5347	60	99	2.3	3	3	1201.77	5.49	0
13	32954050	G	A	present	TRUE	230	121	0.524	0.4545	0.3659	0.3267	60	99	2.233	4	3	2476.77	10.77	0
17	41258531	G	A	present	TRUE	108	53	0.4906	0.2727	0.439	0.3069	60	99	3	14	4	1258.77	11.66	9.42
3	37067270	A	G	present	TRUE	162	83	0.5125	0.3636	0.5366	0.5545	60	99	2.161	4	3	1642.77	10.14	0
2	48033358	C	T	present	TRUE	246	114	0.4653	0.3636	0.4878	0.3861	60	99	2.097	1	3	2365.77	9.62	2.802
2	47702208	C	G	present	TRUE	268	129	0.4811	0.4545	0.439	0.4554	60	99	1.472	17	3	2767.77	10.33	2.05
7	6045549	C	A	present	TRUE	250	132	0.528	0.3636	0.439	0.4554	59.92	99	2.226	2	4	2674.77	10.7	3.495
11	108128246	T	A	present	TRUE	214	122	0.5681	0.0909	0.2927	0.3267	60	99	3.036	0	5	2125.77	9.93	0
2	48010629	C	T	present	FALSE	81	21	0.2625	0.6364	0.7561	0.7228	60	99	3.885	2	5	264.77	3.27	5.128
16	23625360	G	A	present	TRUE	282	126	0.4468	0.4545	0.3902	0.3564	60	99	1.618	0	2	2172.77	7.7	1.983
11	108143552	G	A	present	TRUE	337	178	0.5271	0.4545	0.4634	0.3663	60	99	1.618	2	2	3326.77	9.87	2.928
13	32953455	G	T	present	TRUE	320	159	0.4984	0.3636	0.3659	0.3366	60	99	2.3	0	3	2885.77	9.02	1.329
17	59763229	A	T	present	TRUE	345	169	0.4898	0.5455	0.3415	0.3564	60	99	2.821	8	5	3154.77	9.14	1.271
7	6043663	C	T	present	TRUE	192	90	0.4684	0.5455	0.3659	0.3168	59.89	99	2.167	13	3	1703.77	8.87	1.789
11	108192118	G	T	present	TRUE	259	124	0.4788	0.5455	0.561	0.4653	60	99	2.852	12	4	2299.77	8.88	0
17	56801448	G	T	present	TRUE	349	170	0.4884	0.5455	0.4634	0.4356	60	99	2.679	0	3	3171.77	9.09	1.264
11	108126966	C	T	present	TRUE	105	37	0.3524	0.5455	0.439	0.396	60	99	2.926	12	4	751.77	7.16	1.701
3	37067255	G	A	present	TRUE	172	71	0.4118	0.6364	0.4634	0.5149	60	99	2.233	0	3	1163.77	6.77	0.569
2	48026064	C	G	present	TRUE	250	121	0.4859	0.4545	0.4634	0.4554	60	99	3.346	2	4	2502.77	10.01	2.786
2	47630385	T	C	present	TRUE	178	88	0.4971	0.7273	0.6829	0.6733	60	99	2.097	11	3	1906.77	10.71	1.175
17	33445637	G	A	present	TRUE	108	53	0.4952	0.8182	0.7073	0.6337	60	99	3.708	12	4	1024.77	9.49	2.521
17	33433413	C	T	present	TRUE	260	118	0.4542	0.6364	0.6829	0.5545	60	99	1.788	1	3	1432.77	5.51	0.967
17	56787304	G	A	present	TRUE	300	137	0.4579	0.4545	0.439	0.4158	60	99	2.3	2	3	2483.77	8.28	1.943
3	37070285	C	G	present	TRUE	344	177	0.5147	0.5455	0.4146	0.3861	59.94	99	2.161	0	3	3732.77	10.85	1.775
17	33433413	C	T	present	TRUE	169	83	0.494	0.6364	0.6829	0.5545	60	99	1.788	1	3	1009.77	5.97	1.2
13	32906894	G	C	present	TRUE	256	142	0.5551	0.2727	0.3171	0.3069	60	99	3.107	1	5	3069.77	11.99	0.962
2	47637301	T	G	present	TRUE	245	111	0.4527	0.4545	0.3902	0.4356	60	99	2.367	15	4	2431.77	9.93	0
16	23614868	T	C	present	TRUE	312	143	0.4598	0.4545	0.4634	0.505	60	99	2.75	7	4	2766.77	8.87	0.41
17	33445575	C	T	present	TRUE	218	103	0.4744	0.6364	0.5366	0.5941	60	99	2.226	12	4	1947.77	8.93	1.654
2	48027054	G	C	present	TRUE	290	148	0.5104	0.3636	0.3415	0.4356	60	99	3.269	1	4	2901.77	10.01	1.945
2	47710015	T	G	present	TRUE	198	85	0.4301	0.4545	0.2683	0.2871	59.99	99	3.148	0	4	1611.77	8.14	0
19	1206961	C	G	present	TRUE	238	119	0.5	0.5455	0.5854	0.6337	60	99	1.848	5	3	2467.77	10.37	0
11	108192112	T	G	present	TRUE	271	118	0.4361	0.5455	0.5366	0.4653	60	99	2.536	10	3	2354.77	8.69	0
8	90982700	A	G	present	TRUE	273	139	0.5074	0.1818	0.3902	0.4059	60	99	3.346	0	5	2867.77	10.5	0
8	90965540	G	C	present	TRUE	312	137	0.4387	0.4545	0.3659	0.3663	60	99	2.893	2	5	2753.77	8.83	0
11	108121656	G	A	present	TRUE	339	163	0.4806	0.2727	0.3171	0.3069	60	99	2.926	5	4	3168.77	9.35	0.395
2	47709997	C	T	present	TRUE	249	118	0.4758	0.1818	0.2683	0.3168	60	99	2.964	6	4	1848.77	7.42	0
2	215632210	C	T	present	TRUE	247	111	0.4508	0.3636	0.4634	0.3564	60.04	99	1.906	1	3	2106.77	8.53	0
2	48027789	G	T	present	TRUE	306	144	0.4702	0.5455	0.3902	0.396	60	99	2.355	11	4	2918.77	9.54	1.906
17	56801448	G	T	present	TRUE	296	140	0.4726	0.5455	0.4634	0.4356	60	99	2.679	0	3	2577.77	8.71	0.885
2	47705593	A	C	present	TRUE	281	155	0.55	0.1818	0.3415	0.396	60	99	1.514	0	2	3404.77	12.12	0.436
11	108128246	T	A	present	TRUE	178	72	0.4034	0.0909	0.2927	0.3267	60	99	3.036	0	5	1047.77	5.89	0
7	6042238	G	A	present	TRUE	252	100	0.3976	0.7273	0.561	0.4752	60	99	2.167	15	3	1711.77	6.79	4.363
17	56801448	G	T	present	TRUE	324	139	0.4295	0.5455	0.4634	0.4356	59.99	99	2.679	0	3	2487.77	7.68	0
2	215646002	G	A	present	TRUE	290	136	0.4704	0.5455	0.439	0.396	60	99	4.038	13	6	2639.77	9.1	0.898
17	33433413	C	T	present	TRUE	246	134	0.5466	0.6364	0.6829	0.5545	60	99	1.788	1	3	1943.77	7.9	0.476
3	37048554	G	A	present	TRUE	305	146	0.4797	0.4545	0.4878	0.4257	60	99	2.3	8	3	2802.77	9.19	0.42
22	29091220	A	G	present	TRUE	265	134	0.5038	0.5455	0.439	0.4158	54.09	99	2.379	0	3	2745.77	10.36	0.448
7	6027185	G	C	present	TRUE	251	121	0.4821	0.4545	0.4146	0.4455	55.88	99	3	0	4	2351.77	9.37	4.264
11	108201108	T	G	present	TRUE	360	188	0.5222	0.3636	0.439	0.4257	60.03	99	3	2	4	3908.77	10.86	0.79
22	29121019	G	A	present	TRUE	274	147	0.5353	0.6364	0.439	0.4059	60	99	3.4	0	4	2727.77	9.96	0
17	56787304	G	A	present	TRUE	237	121	0.5087	0.4545	0.439	0.4158	60	99	2.3	2	3	2054.77	8.67	0.483
2	48030603	C	T	present	TRUE	257	118	0.4575	0.4545	0.5366	0.505	60	99	2.419	8	5	1724.77	6.71	2.133
11	108119823	T	C	present	TRUE	224	119	0.5318	0.5455	0.3659	0.3366	60	99	2.517	8	4	2234.77	9.98	1.641
2	48033502	G	A	present	TRUE	329	138	0.4198	0.3636	0.3902	0.3762	60	99	3.536	9	7	2524.77	7.67	6.65
11	108117812	CAAAG	C	present	TRUE	174	82	0.4702	0.4545	0.2927	0.3465	60.31	99	3.192	4	4	2973.73	4.27	0
11	108198384	C	G	present	TRUE	279	122	0.4373	0.4545	0.3415	0.3663	60	99	2.226	1	4	2320.77	8.32	2.621
16	68857353	A	G	present	TRUE	223	115	0.5158	0.2727	0.439	0.4059	60	99	2.226	1	4	2367.77	10.62	1.629
17	59876492	G	C	present	TRUE	325	147	0.4537	0.5455	0.4634	0.3663	60	99	2.094	0	4	2894.77	8.91	3.589
17	59761073	C	A	present	TRUE	255	142	0.5551	0.2727	0.3415	0.3762	60	99	2.097	3	3	2677.77	10.5	1.509
11	108160494	G	A	present	TRUE	238	134	0.5636	0.2727	0.3659	0.3366	60	99	2.448	3	3	2478.77	10.41	1.579
7	6038872	T	C	present	TRUE	217	107	0.4953	0.3636	0.4634	0.4158	60	99	1.676	9	3	2246.77	10.35	2.324
7	6045628	G	A	present	TRUE	221	100	0.4541	0.3636	0.439	0.4554	59.6	99	2.032	9	3	1790.77	8.1	3.034
7	6038872	T	C	present	TRUE	273	121	0.4424	0.3636	0.4634	0.4158	60	99	1.676	9	3	2405.77	8.81	0.933
3	37042505	G	C	present	TRUE	278	142	0.5092	0.2727	0.4146	0.396	60.04	99	2.517	2	3	2840.77	10.22	0.439
11	108163386	C	T	present	TRUE	331	163	0.4924	0.4545	0.3902	0.4158	60	99	2.097	0	3	2665.77	8.05	2.362
2	47707901	A	T	present	TRUE	286	146	0.5088	0.4545	0.4146	0.4059	60	99	2.367	7	3	2720.77	9.51	4.633
17	56798159	T	C	present	TRUE	242	117	0.4855	0.4545	0.4634	0.3267	60	99	2.379	12	3	2342.77	9.68	1.555
11	108153461	T	A	present	TRUE	383	189	0.4934	0.2727	0.3171	0.3465	60	99	2.893	0	4	3109.77	8.12	1.198
16	23625360	G	A	present	TRUE	219	125	0.5701	0.4545	0.3902	0.3564	60	99	1.618	0	2	2290.77	10.46	3.102
11	108106399	G	A	present	TRUE	145	74	0.5069	0.5455	0.3415	0.2574	60	99	3.148	10	4	1317.77	9.09	1.294
17	59761413	CTTTG	C	present	TRUE	274	141	0.5144	0.3636	0.3659	0.3564	60.16	99	2.679	0	3	4770.73	4.35	7.008
13	32914437	GT	G	present	TRUE	291	139	0.4793	0.4545	0.439	0.396	60.11	99	3.107	11	5	4615.73	15.86	3.166
19	1223090	G	A	present	TRUE	244	119	0.4895	0.7273	0.6829	0.6238	60	99	1.844	0	2	2049.77	8.4	0
13	32914707	C	G	present	TRUE	174	101	0.5805	0.3636	0.3415	0.3465	60	99	3.708	9	4	2387.77	13.72	2.728
13	32911969	C	CAG	present	TRUE	177	86	0.4878	0.3636	0.4634	0.4257	60	99	1.417	3	2	2872.73	8.12	1.92
17	59871059	C	A	present	TRUE	429	202	0.472	0.3636	0.3659	0.297	60	99	1.848	1	3	4005.77	9.34	0.348
17	41244056	ACTAGTATCTTC	A	present	TRUE	268	114	0.4253	0.2727	0.2683	0.3663	60.2	99	2.964	0	4	4181.73	1.42	0.453
11	108114793	G	A	present	TRUE	254	102	0.4032	0.3636	0.3659	0.3861	60.04	99	3.148	14	5	1772.77	6.98	3.512
17	59820429	T	C	present	TRUE	221	110	0.4977	0.4545	0.4634	0.4158	60	99	1.735	3	3	2289.77	10.36	0.49
2	47630468	C	G	present	TRUE	161	87	0.5409	0.8182	0.7073	0.6931	60	99	1.514	0	2	2055.77	12.77	3.695
22	29091121	C	CT	present	TRUE	274	154	0.5634	0.4545	0.4146	0.3762	60.05	99	1.969	3	3	4767.73	17.4	1.487
16	68771326	C	G	present	TRUE	83	51	0.6145	0.7273	0.7805	0.7624	60.13	99	3.115	16	4	1158.77	13.96	0
11	108128246	T	A	present	TRUE	195	95	0.4872	0.0909	0.2927	0.3267	60	99	3.036	0	5	1454.77	7.46	0.525
2	215645576	A	AG	present	TRUE	207	94	0.4537	0.5455	0.439	0.4059	60.1	99	1.909	16	4	2810.73	13.58	1.108
13	32907420	GA	G	present	TRUE	199	100	0.5	0.1818	0.2927	0.2673	60.05	99	5.125	0	8	1894.73	9.52	1.122
11	108178704	CAA	C	present	TRUE	324	155	0.4798	0.2727	0.3659	0.3564	60.1	99	1.909	0	4	5846.73	9.02	4.305
17	41244495	T	TTCTCA	present	TRUE	291	151	0.5196	0.2727	0.3902	0.3465	60.15	99	2.517	5	3	5604.73	3.85	1.984
16	68863617	G	A	present	TRUE	216	101	0.4676	0.4545	0.5366	0.6436	60	99	1.788	12	3	1983.77	9.18	5.167
13	32900386	TG	T	present	TRUE	112	47	0.4182	0.4545	0.439	0.3366	60	99	3.654	10	5	1266.73	11.31	0.718
7	6026883	C	A	present	TRUE	73	39	0.5352	0.5455	0.561	0.6436	59.2	99	2.226	0	4	764.77	10.48	0
2	47705554	A	C	present	TRUE	228	107	0.4693	0.2727	0.4146	0.3663	60	99	3.115	2	4	2154.77	9.45	0
3	37081751	A	G	present	TRUE	373	181	0.4851	0.3636	0.4634	0.495	60	99	2.31	0	3	3938.77	10.56	0.376
2	48026851	C	T	present	TRUE	323	168	0.5186	0.4545	0.4146	0.4257	60	99	2.226	9	4	3280.77	10.16	0.404
17	41276044	ACT	A	present	TRUE	219	110	0.5	0.4545	0.439	0.3762	60.15	99	1.97	8	4	4082.73	9.32	0.5
11	108121429	C	A	not_present	FALSE	63	15	0.2459	0.4545	0.2683	0.2772	60	72	14.158	4	15	43.77	0.69	25.522
17	33446607	C	G	present	TRUE	266	125	0.4699	0.6364	0.6829	0.6436	60	99	2.097	1	3	2631.77	9.89	1.471
17	33434132	A	G	present	TRUE	174	90	0.5146	0.3636	0.5854	0.5248	59.98	99	2.931	11	5	1785.77	10.26	0.573
22	29130703	G	A	present	TRUE	208	124	0.5971	0.5455	0.5366	0.495	60	99	2.419	15	5	2537.77	12.2	3.176
11	108117855	G	T	present	TRUE	241	131	0.5436	0.5455	0.4634	0.3267	60	99	1.417	0	2	2546.77	10.57	0
7	6038824	C	T	present	TRUE	374	164	0.4397	0.4545	0.4634	0.495	60	99	2.448	7	4	3067.77	8.2	1.218
17	56787223	C	T	present	TRUE	170	85	0.5	0.5455	0.3902	0.3168	60	99	1.676	6	3	1886.77	11.1	3.593
11	108183194	A	C	present	TRUE	212	100	0.4717	0.1818	0.2927	0.3267	60	99	3.731	0	6	2185.77	10.31	1.664
11	108160416	T	C	present	TRUE	275	146	0.5309	0.2727	0.2683	0.2871	60	99	2.586	3	4	3300.77	12	0.439
17	41243635	C	G	present	TRUE	262	130	0.4962	0.3636	0.3902	0.396	60	99	1.969	11	3	3026.77	11.55	0.943
13	32944599	C	G	present	TRUE	312	170	0.5455	0.5455	0.4878	0.4851	60	99	3.192	7	4	3528.77	11.31	0.871
16	68863660	G	A	present	TRUE	169	81	0.4821	0.9091	0.6098	0.4851	60	99	4.125	13	5	1398.77	8.28	1.619
16	68853187	C	G	present	TRUE	276	121	0.4384	0.2727	0.5122	0.495	60	99	2.226	11	4	2511.77	9.1	0.442
2	47641528	G	A	present	TRUE	76	41	0.5333	0.4545	0.4146	0.3168	60	99	2.097	10	3	874.77	11.51	3.203
2	47672731	A	C	present	TRUE	127	57	0.4488	0.3636	0.3902	0.3564	60	99	2.219	13	5	1265.77	9.97	2.259
2	215645445	C	A	present	TRUE	303	132	0.4367	0.4545	0.3415	0.4059	60	99	2.724	13	5	2568.77	8.48	0.422
19	1219345	G	A	present	TRUE	115	72	0.625	0.6364	0.5122	0.5743	60	99	1.571	15	3	1428.77	12.42	3.625
2	48026952	G	C	present	TRUE	347	181	0.5202	0.2727	0.2927	0.3663	60	99	2.926	11	4	4268.77	12.3	1.268
2	48033358	C	T	present	TRUE	269	137	0.5075	0.3636	0.4878	0.3861	60	99	2.097	1	3	2865.77	10.65	1.455
2	48027949	G	T	present	TRUE	273	127	0.4669	0.3636	0.3659	0.4356	60	99	2.031	9	4	2398.77	8.79	0.919
22	29121087	A	G	present	TRUE	347	186	0.5347	0.3636	0.3659	0.3564	60	99	2.419	8	5	3960.77	11.41	1.762
17	41243451	C	T	present	TRUE	248	140	0.565	0.2727	0.3659	0.396	60	99	3.792	14	5	2975.77	12	5.221
11	108202177	G	A	present	TRUE	191	80	0.4202	0.4545	0.3171	0.3069	60	99	2.655	15	5	1448.77	7.59	2.557
11	108160454	A	C	present	TRUE	205	94	0.4585	0.3636	0.3659	0.3267	60	99	2.893	0	5	1996.77	9.74	1.702
17	59871093	G	C	present	TRUE	221	89	0.4018	0.1818	0.2927	0.3069	59.92	99	3.56	4	4	1938.77	8.77	4.718
11	108165786	G	T	present	TRUE	327	164	0.5015	0.5455	0.3659	0.3663	60	99	2.29	7	4	3313.77	10.13	6.514
22	29090054	G	A	present	TRUE	306	154	0.5033	0.3636	0.439	0.5149	56.15	99	2.679	1	4	3179.76	10.39	0
2	47641528	G	A	present	TRUE	72	46	0.6429	0.4545	0.4146	0.3168	60	99	2.097	10	3	1024.77	14.23	0
13	32937635	AC	A	present	TRUE	257	127	0.4941	0.5455	0.561	0.4257	60	99	2.367	12	4	4275.73	16.64	1.506
17	59793412	G	A	present	TRUE	94	48	0.5106	0.3636	0.3171	0.2871	60	99	2.607	0	4	1020.77	10.86	2.781
8	90983441	ATTTGT	A	present	TRUE	222	104	0.4706	0.2727	0.3659	0.3267	60.1	99	4.591	4	4	3949.73	3.56	1.042
2	48027683	A	T	present	TRUE	318	174	0.5472	0.1818	0.3171	0.3465	60	99	2.226	9	4	3521.77	11.07	1.334
2	47643436	G	T	present	TRUE	214	93	0.4346	0.4545	0.3415	0.3861	60	99	3.654	11	6	1664.77	7.78	0.499
22	29130625	G	A	present	TRUE	176	95	0.5376	0.6364	0.6098	0.604	60	99	2.097	0	3	1901.77	10.81	0.559
17	56774141	T	G	present	TRUE	352	174	0.4957	0.2727	0.3902	0.4554	60	99	2.226	0	4	3808.77	10.82	0
19	1221319	C	T	present	TRUE	169	80	0.4762	0.8182	0.7073	0.6832	60	99	3.25	0	6	1743.77	10.32	4.509
11	108126966	C	T	present	TRUE	114	58	0.5088	0.5455	0.439	0.396	60	99	2.926	12	4	1288.77	11.3	4.605
11	108192118	G	T	present	TRUE	252	119	0.4722	0.5455	0.561	0.4653	60	99	2.852	12	4	2272.77	9.02	0.972
8	90982700	A	G	present	TRUE	232	119	0.5108	0.1818	0.3902	0.4059	60	99	3.346	0	5	2398.77	10.34	0
8	90965540	G	C	present	TRUE	197	87	0.4416	0.4545	0.3659	0.3663	60	99	2.893	2	5	1670.77	8.48	0.524
8	90971041	C	T	present	TRUE	307	168	0.5472	0.6364	0.4634	0.4455	60	99	2.893	13	5	3638.77	11.85	0
13	32911322	A	T	present	TRUE	233	125	0.5365	0.0909	0.3171	0.3465	60	99	4.208	0	6	2590.77	11.12	0.481
22	29121230	C	T	present	TRUE	389	207	0.5309	0.5455	0.3902	0.3861	60	99	3.269	4	4	4441.77	11.42	2.663
7	6045549	C	A	present	TRUE	286	127	0.4433	0.3636	0.439	0.4554	59.74	99	2.226	2	4	2393.77	8.37	6.346
7	6038872	T	C	present	TRUE	292	148	0.5052	0.3636	0.4634	0.4158	60	99	1.676	9	3	3241.77	11.1	0.891
19	1220600	G	A	present	TRUE	130	62	0.4769	0.8182	0.7317	0.7426	60	99	1.906	10	3	1233.77	9.49	0
7	6038824	C	T	present	TRUE	283	131	0.4643	0.4545	0.4634	0.495	60	99	2.448	7	4	2602.77	9.2	3.255
2	47630385	T	C	present	TRUE	158	93	0.5886	0.7273	0.6829	0.6733	60	99	2.097	11	3	1961.77	12.42	1.269
7	6038872	T	C	present	TRUE	222	90	0.4054	0.3636	0.4634	0.4158	60	99	1.676	9	3	1784.77	8.04	0.499
17	59821832	G	A	present	TRUE	220	91	0.4136	0.4545	0.3415	0.3762	60	99	2.094	12	4	1684.77	7.66	3.056
2	215646156	T	TA	present	TRUE	241	128	0.5291	0.5455	0.3171	0.3465	60.04	99	3.4	8	4	3205.73	13.3	0.489
11	108225564	TGAGAAACTCTC	T	present	TRUE	284	126	0.4433	0.3636	0.4146	0.3366	60.11	99	2.433	13	4	4688.73	1.5	3.256
16	23641186	C	G	present	TRUE	338	166	0.4926	0.2727	0.4634	0.4455	60	99	2.29	13	4	4019.77	11.89	1.785
7	6026681	G	A	present	TRUE	343	166	0.4854	0.5455	0.5122	0.3861	60	99	2.586	3	4	3089.77	9.01	1.267
17	41228505	C	G	present	TRUE	212	124	0.5829	0.3636	0.3415	0.3564	60	99	2.778	0	3	2678.77	12.64	2.382
16	23649405	G	C	present	TRUE	236	116	0.4915	0.4545	0.4878	0.3762	60	99	2.75	17	4	2510.77	10.64	0.472
22	29092903	C	G	present	TRUE	253	136	0.5382	0.5455	0.3659	0.3861	60	99	1.906	11	3	2799.77	11.07	0.462
2	215632299	T	C	present	TRUE	242	133	0.5477	0.5455	0.4634	0.4752	60	99	2.517	3	4	3016.77	12.47	2.844
22	29121087	A	G	present	TRUE	260	133	0.5116	0.3636	0.3659	0.3564	59.91	99	2.419	8	5	2787.77	10.72	1.495
13	32937331	T	A	present	TRUE	274	126	0.4613	0.1818	0.3659	0.3069	60	99	1.788	2	3	2324.77	8.48	0.446
17	41246446	C	A	present	TRUE	246	117	0.4756	0.3636	0.3902	0.3663	60	99	1.727	1	2	2283.77	9.28	4.264
13	32937673	A	C	present	TRUE	155	72	0.4675	0.1818	0.2683	0.3465	60	99	2.778	0	3	1785.77	11.52	2.019
11	108142010	A	G	present	TRUE	188	77	0.4096	0.3636	0.2927	0.3366	60.06	99	2.964	7	4	1576.77	8.39	0
7	6045633	A	G	present	TRUE	290	151	0.521	0.2727	0.4634	0.4455	59.73	99	2.032	4	3	3298.77	11.38	0.904
22	29091856	AG	A	present	TRUE	231	113	0.4891	0.2727	0.3415	0.3663	59.81	99	2.893	3	4	3736.73	16.18	2.93
13	32893387	T	A	present	TRUE	325	164	0.5031	0.1818	0.439	0.4158	60	99	2.379	2	3	3522.77	10.84	1.826
13	32954272	G	GA	present	TRUE	237	120	0.5045	0.1818	0.3415	0.3069	60	99	3.815	0	7	2599.73	10.97	1.606
2	215657119	G	A	present	TRUE	140	74	0.5286	0.8182	0.5366	0.4356	60	99	2.161	0	4	1483.77	10.6	0
2	47656986	T	G	present	TRUE	455	229	0.5022	0.2727	0.4146	0.396	60	99	2.607	0	3	4533.77	9.96	0.339
16	23632771	G	A	present	TRUE	287	141	0.4913	0.6364	0.4146	0.396	60	99	3.885	0	5	2462.77	8.58	0.896
2	48027910	A	C	present	TRUE	231	107	0.4652	0.5455	0.439	0.4257	60	99	2.3	0	3	2196.77	9.51	0
2	47739502	C	G	present	TRUE	226	128	0.567	0.4545	0.4878	0.5149	60	99	3.37	5	5	2841.77	12.57	0
2	48030646	C	A	present	TRUE	335	174	0.5196	0.6364	0.5122	0.4752	60	99	4.958	0	8	3266.77	9.75	0.83
2	48026592	AATG	A	present	TRUE	309	168	0.5421	0.3636	0.4634	0.4356	60.04	99	1.571	0	3	6303.73	6.8	1.377
17	41209079	T	TG	present	TRUE	249	131	0.5244	0.5455	0.4878	0.4851	60.09	99	2.517	0	3	3515.73	14.12	2.151
2	47637248	C	G	present	TRUE	170	94	0.5529	0.4545	0.439	0.3069	60	99	2.032	8	3	2074.77	12.2	4.542
17	59763272	G	C	present	TRUE	347	163	0.4706	0.5455	0.4146	0.3564	60	99	1.788	10	3	3588.77	10.34	1.285
2	47656925	A	G	present	TRUE	286	133	0.4645	0.4545	0.3659	0.3861	60	99	2.097	3	3	2484.77	8.69	0.918
17	33446607	C	G	present	TRUE	274	137	0.4982	0.6364	0.6829	0.6436	60	99	2.097	1	3	2973.77	10.85	0.924
22	29091856	AG	A	present	TRUE	244	102	0.418	0.2727	0.3415	0.3663	59.95	99	2.893	3	4	3301.73	13.53	1.562
13	32937454	C	G	present	TRUE	335	173	0.5164	0.2727	0.2927	0.3366	60	99	1.853	3	4	3512.77	10.49	0.396
2	47703548	G	A	present	TRUE	281	144	0.5107	0.5455	0.439	0.4455	60	99	2.156	0	4	2918.77	10.39	2.582
3	37045961	T	A	present	TRUE	364	156	0.4282	0.4545	0.439	0.3465	60	99	1.472	8	3	3330.77	9.15	1.242
17	59821793	CTT	C	present	TRUE	169	75	0.4464	0.3636	0.2927	0.3168	60.13	99	3.115	0	3	2837.73	8.4	2.8
22	29091856	AG	A	present	TRUE	318	157	0.4952	0.2727	0.3415	0.3663	59.52	99	2.893	3	4	5226.73	16.44	0
7	6031631	C	T	present	TRUE	361	188	0.5208	0.3636	0.3415	0.3861	57.34	99	2.233	0	3	3904.77	10.82	0.792
22	29091220	A	G	present	TRUE	353	156	0.4432	0.5455	0.439	0.4158	54.07	99	2.379	0	3	3071.77	8.7	2.277
17	56780562	C	T	present	TRUE	351	171	0.4872	0.4545	0.3659	0.3069	60	99	3.875	1	4	3644.77	10.38	1.256
11	108100014	A	G	present	TRUE	227	107	0.4711	0.4545	0.3415	0.3861	60	99	2.367	1	3	2528.77	11.14	0.488
11	108100014	A	G	present	TRUE	213	105	0.4929	0.4545	0.3415	0.3861	60	99	2.367	1	3	2232.77	10.48	0.503
11	108122659	G	T	present	TRUE	386	187	0.4857	0.2727	0.2683	0.3168	60	99	3	4	4	3776.77	9.78	2.143
22	29121087	A	G	present	TRUE	386	213	0.5509	0.3636	0.3659	0.3564	60	99	2.419	8	5	4907.77	12.71	1.671
2	48033727	T	TTCAAAAGGGACATAGAAAA	present	TRUE	254	108	0.4235	0.1818	0.3902	0.396	60	99	3.346	2	4	1615.73	0.33	0
11	108203486	T	G	present	TRUE	343	176	0.5117	0.2727	0.3171	0.297	60	99	4.52	6	6	4099.77	11.95	2.89
8	90982773	T	G	present	TRUE	356	179	0.5042	0.2727	0.3659	0.3564	60	99	3.148	14	5	3654.77	10.27	2.81
8	90990496	T	A	present	TRUE	171	103	0.6023	0.2727	0.3415	0.4059	60	99	2.75	4	4	2054.77	12.02	2.739
13	32936779	T	G	present	TRUE	363	163	0.4488	0.2727	0.439	0.4158	60	99	2.778	0	3	3684.77	10.15	0.794
2	48033438	C	T	present	TRUE	258	133	0.5156	0.4545	0.3171	0.3366	60	99	2.031	6	4	2620.77	10.16	0.453
2	48027139	C	G	present	TRUE	367	165	0.4508	0.6364	0.439	0.4752	60	99	2.852	8	4	3674.77	10.01	0
2	48010562	G	C	present	TRUE	139	61	0.4388	0.7273	0.7317	0.7228	60	99	2.379	8	3	1174.77	8.45	6.345
19	1223090	G	A	present	TRUE	419	198	0.4723	0.7273	0.6829	0.6238	60	99	1.844	0	2	3216.73	7.68	6.939
11	108119819	C	T	present	TRUE	379	186	0.492	0.4545	0.3659	0.3465	60	99	2.367	4	4	3711.77	9.79	1.672
2	47630514	G	C	present	TRUE	162	71	0.441	0.7273	0.5854	0.7228	60	99	3.296	0	5	1318.77	8.14	0
7	6045573	G	A	present	TRUE	349	168	0.4814	0.6364	0.439	0.4653	59.83	99	1.788	4	3	3197.84	9.16	2.829
17	59793335	C	A	present	TRUE	273	141	0.5165	0.5455	0.4634	0.4257	60	99	3.038	0	3	2450.77	8.98	2.013
17	59886040	CCTT	C	present	TRUE	387	181	0.4681	0.3636	0.3659	0.3762	60	99	2.379	9	3	6669.73	5.74	1.679
2	47705562	A	C	present	TRUE	381	179	0.4711	0.4545	0.4146	0.3861	60	99	2.679	10	4	4043.77	10.61	2.155
11	108235926	G	A	present	TRUE	296	144	0.4864	0.4545	0.4146	0.4455	60	99	1.969	5	3	2633.77	8.9	0
17	59885972	C	G	present	TRUE	307	159	0.518	0.3636	0.4878	0.4554	60	99	1.417	2	2	3266.77	10.64	3.072
17	59763248	T	C	present	TRUE	354	176	0.4972	0.0909	0.3171	0.3762	60	99	3.222	6	5	3660.77	10.34	2.252
11	108100014	A	G	present	TRUE	215	106	0.4953	0.4545	0.3415	0.3861	60	99	2.367	1	3	2372.77	11.04	2.353
11	108121708	G	T	present	TRUE	350	173	0.4942	0.4545	0.3659	0.3762	60	99	2.852	5	4	3674.77	10.5	2.295
13	32912414	G	T	present	TRUE	180	88	0.4889	0.1818	0.2927	0.2376	60	99	3.074	7	4	1787.77	9.93	0
11	108196952	G	A	present	TRUE	211	106	0.5024	0.5455	0.4634	0.3465	60	99	4.185	5	8	2086.77	9.89	0.515
22	29091856	AG	A	present	TRUE	262	154	0.5891	0.2727	0.3415	0.3663	59.78	99	2.893	3	4	5306.73	20.25	0.458
17	41243843	GTTTAC	G	present	TRUE	313	142	0.4548	0.1818	0.2927	0.4356	60.14	99	2.448	0	3	5100.73	3.26	1.921
17	33446607	C	G	present	TRUE	307	135	0.4397	0.6364	0.6829	0.6436	60	99	2.097	1	3	2596.77	8.46	1.365
8	90971054	G	C	present	TRUE	280	135	0.4821	0.4545	0.5366	0.4455	60	99	2.167	2	3	2996.77	10.7	0.432
17	41244056	ACTAGTATCTTC	A	present	TRUE	342	157	0.4578	0.2727	0.2683	0.3663	60.03	99	2.964	0	4	5804.73	1.54	0.398
2	47693887	G	A	present	TRUE	279	125	0.4493	0.3636	0.2927	0.3168	60	99	4.208	7	5	2489.77	8.92	2.024
8	90971054	G	C	present	TRUE	297	120	0.4054	0.4545	0.5366	0.4455	60	99	2.167	2	3	2303.77	7.76	6.263
11	108186742	C	T	present	TRUE	385	190	0.4948	0.3636	0.3171	0.3861	60	99	2.031	12	4	3782.77	9.83	0
2	48030588	C	T	present	TRUE	343	173	0.5044	0.6364	0.5366	0.4554	60	99	2.219	2	5	3175.77	9.26	1.275
16	23641776	G	A	present	TRUE	136	62	0.4559	0.4545	0.3902	0.3069	60	99	3.88	4	5	1187.77	8.73	1.362
22	29115403	G	C	present	TRUE	221	100	0.4525	0.2727	0.3415	0.3069	60	99	2.5	6	5	2011.77	9.1	2.281
11	108192118	G	T	present	TRUE	390	194	0.4987	0.5455	0.561	0.4653	60	99	2.852	12	4	3622.77	9.29	2.14
22	29121015	C	T	present	TRUE	391	209	0.5349	0.6364	0.3902	0.3861	60	99	3.625	4	4	4135.77	10.58	2.135
13	32913457	C	G	present	TRUE	60	26	0.4333	0.2727	0.3902	0.3366	60	99	2.75	10	4	524.77	8.75	0
22	29091207	G	A	present	TRUE	363	167	0.4601	0.4545	0.4634	0.4257	56.25	99	1.969	2	3	3218.77	8.87	0.38
13	32913558	C	CA	present	TRUE	105	40	0.3838	0.2727	0.3659	0.3267	60	99	3.667	0	7	839.73	8	1.677
2	215634012	G	C	present	TRUE	216	94	0.4352	0.2727	0.3415	0.3663	60	99	2.821	1	4	1938.77	8.98	3.051
11	108122659	G	T	present	TRUE	325	166	0.5108	0.2727	0.2683	0.3168	60	99	3	4	4	3462.77	10.65	1.823
13	32911659	A	G	present	TRUE	240	115	0.4792	0.1818	0.3902	0.3267	60	99	2.517	0	4	2362.77	9.84	3.548
13	32945153	G	A	present	TRUE	209	91	0.4375	0.4545	0.4146	0.3861	60	99	3.074	2	4	1825.77	8.74	0.51
11	108199902	C	G	present	TRUE	495	254	0.5132	0.5455	0.3902	0.3663	60	99	3.346	7	4	6134.77	12.39	0
11	108199845	C	G	present	TRUE	406	172	0.4233	0.2727	0.3415	0.3267	60	99	3.56	7	4	3808.77	9.38	0.759
11	108196797	G	A	present	TRUE	162	83	0.5093	0.3636	0.3415	0.3366	60.2	99	3.48	0	3	1675.77	10.34	6.832
11	108164152	G	A	present	TRUE	161	81	0.5062	0.3636	0.2927	0.3465	60	99	4.28	11	6	1494.77	9.28	0.577
2	215595221	A	G	present	TRUE	215	101	0.4695	0.3636	0.3659	0.3366	60	99	3.667	16	5	2100.77	9.77	0.5
2	215646006	C	A	present	TRUE	219	104	0.4771	0.3636	0.439	0.3861	60	99	3.222	1	5	1859.77	8.49	1.044
16	68863656	C	G	not_present	FALSE	137	28	0.2015	0.7273	0.6585	0.4851	60	99	3.577	9	5	94.77	0.69	171.796
16	23649416	T	C	present	TRUE	219	105	0.4793	0.5455	0.4634	0.3762	60	99	2.433	6	4	2273.77	10.38	0
17	7579882	C	G	present	TRUE	114	60	0.5221	0.7273	0.6341	0.5545	60	99	1.971	3	5	1237.77	10.86	0.736
2	47698151	A	G	present	TRUE	140	69	0.4929	0.2727	0.3659	0.3069	60	99	3.5	12	5	1558.77	11.13	2.119
11	108199929	T	G	present	TRUE	152	67	0.44	0.4545	0.4146	0.396	60	99	3.115	16	4	1428.77	9.4	0.608
13	32936830	G	A	present	TRUE	340	148	0.4362	0.4545	0.2927	0.3861	60	99	2.926	5	4	2692.77	7.92	2.925
22	29130703	G	A	present	TRUE	167	81	0.488	0.5455	0.5366	0.495	60	99	2.419	15	5	1564.77	9.37	0
11	108202604	A	C	present	TRUE	254	124	0.4881	0.2727	0.2683	0.2673	60	99	2.367	6	4	2353.77	9.27	6.83
11	108235926	G	A	present	TRUE	319	141	0.4434	0.4545	0.4146	0.4455	59.95	99	1.969	5	3	2751.77	8.63	0
2	48026885	A	G	present	TRUE	321	160	0.4984	0.5455	0.439	0.396	60	99	2.931	4	5	3232.77	10.07	3.644
2	48033789	C	T	present	TRUE	221	92	0.4163	0.3636	0.3171	0.297	60	99	1.788	1	3	1573.77	7.12	0
2	48027229	A	G	present	TRUE	222	119	0.536	0.3636	0.2927	0.3564	60	99	2.655	5	4	2706.77	12.19	0.488
2	48033632	GACT	G	present	TRUE	334	161	0.4818	0.3636	0.4634	0.396	60	99	2.367	9	4	3905.73	11.69	0
13	32911450	T	TA	present	TRUE	97	52	0.5361	0.0909	0.2195	0.3069	60	99	4.44	1	7	1477.73	15.23	0
11	108196079	G	A	present	TRUE	178	81	0.4576	0.4545	0.4146	0.4059	60	99	1.969	3	3	1365.77	7.67	2.658
2	47707879	A	C	present	TRUE	186	79	0.427	0.3636	0.3902	0.4059	60	99	1.969	1	3	1685.77	9.06	7.357
2	48027789	G	T	present	TRUE	352	174	0.4957	0.5455	0.3902	0.396	60	99	2.355	11	4	3678.77	10.45	0.385
13	32910434	TC	T	present	TRUE	89	54	0.6092	0.4545	0.3659	0.3465	60.12	99	2.161	9	4	1800.73	20.23	1.8
17	59870989	C	T	present	TRUE	186	91	0.4892	0.3636	0.3415	0.3366	60	99	2.964	3	4	1823.77	9.81	0.547
16	23641727	A	C	present	TRUE	194	102	0.5233	0.3636	0.3659	0.4059	60	99	1.969	5	3	2223.77	11.46	0
2	47641553	T	C	present	TRUE	48	22	0.4565	0.3636	0.2927	0.2772	59.5	99	16.765	6	15	418.77	8.72	0
7	6035211	T	C	present	TRUE	259	138	0.5328	0.4545	0.3902	0.4653	60	99	2.724	8	5	2889.77	11.16	2.743
2	215645354	T	G	present	TRUE	336	159	0.4732	0.4545	0.4878	0.4257	60	99	1.969	8	3	3115.77	9.27	2.906
19	1220595	G	A	present	TRUE	148	78	0.527	0.8182	0.7073	0.7426	60	99	1.906	5	3	1327.77	8.97	0.601
22	29130441	G	A	present	TRUE	107	56	0.5238	0.7273	0.6098	0.5545	59.83	99	3.5	3	5	1007.77	9.42	3.595
17	59878754	C	T	present	TRUE	372	195	0.523	0.5455	0.439	0.4356	60	99	2.679	0	3	3802.77	10.22	3.314
2	215632270	C	T	present	TRUE	323	167	0.5155	0.5455	0.5366	0.4752	60	99	1.788	9	3	3300.77	10.22	1.317
7	6026664	G	T	present	TRUE	304	145	0.4784	0.3636	0.3659	0.3564	60	99	5.318	6	6	2904.77	9.56	0
2	47710068	C	T	present	TRUE	280	122	0.4357	0.2727	0.2683	0.2871	60	99	2.655	4	4	2542.77	9.08	3.266
17	33434423	T	C	present	TRUE	303	120	0.3953	0.4545	0.4878	0.4752	60	99	2.097	4	3	2283.77	7.54	0
16	23614913	A	T	present	TRUE	122	61	0.5	0.3636	0.4878	0.505	60.09	99	2.233	6	3	3061.77	25.1	0
13	32944642	G	A	present	TRUE	302	160	0.5282	0.4545	0.4146	0.4158	60	99	2.367	9	4	3164.77	10.48	0.418
16	23647212	CT	C	present	TRUE	291	149	0.5105	0.3636	0.3415	0.3762	60.04	99	2.31	8	3	4561.73	15.68	3.257
13	32907420	GA	G	present	TRUE	188	101	0.5363	0.1818	0.2927	0.2673	60.12	99	5.125	0	8	1988.73	10.58	0.554
17	7577094	G	A	present	FALSE	262	46	0.1756	0.7273	0.6098	0.5941	60	99	1.906	6	3	401.77	1.53	3.798
2	48026719	G	C	present	TRUE	271	137	0.5055	0.4545	0.4634	0.4158	60	99	1.788	4	3	3202.77	11.82	0
17	41276044	ACT	A	present	TRUE	567	279	0.4928	0.4545	0.439	0.3762	60.06	99	1.97	8	4	10000	18.43	1.102
11	108117812	CAAAG	C	present	TRUE	429	217	0.5048	0.4545	0.2927	0.3465	60.05	99	3.192	4	4	8118.73	18.92	0.518
22	29091207	G	A	present	TRUE	334	175	0.5241	0.4545	0.4634	0.4257	56.41	99	1.969	2	3	3512.77	10.52	2.346
7	6043609	C	T	present	TRUE	192	95	0.4947	0.4545	0.3415	0.3267	59.71	99	2.852	7	4	1811.77	9.44	0
22	29121360	A	T	present	TRUE	342	183	0.5353	0.1818	0.3415	0.3861	60	99	1.686	4	4	3575.77	10.46	4.92
11	108170588	T	A	present	TRUE	223	29	0.1279	0.2727	0.3902	0.3366	60	99	1.727	1	2	76.77	0.34	0.766
16	68855966	G	T	present	TRUE	354	149	0.4205	0.7273	0.5122	0.4752	60	99	2.355	0	5	2804.77	7.92	1.272
2	215634012	G	C	present	TRUE	240	100	0.4184	0.2727	0.3415	0.3663	60	99	2.821	1	4	1921.77	8.01	1.598
11	108170444	C	T	present	TRUE	149	79	0.5274	0.6364	0.439	0.4059	60	99	2.097	14	3	1355.77	9.1	0
17	59821817	C	T	present	TRUE	248	129	0.5203	0.3636	0.3902	0.3663	60	99	1.848	6	3	2491.77	10.05	0
17	59853837	A	T	present	TRUE	368	189	0.5137	0.4545	0.3902	0.4455	60	99	2.821	14	4	3811.77	10.36	0.787
13	32911832	C	T	present	TRUE	157	64	0.4103	0.2727	0.2683	0.297	60	99	2.448	0	3	1234.77	7.86	2.017
7	6026976	C	A	present	TRUE	156	82	0.526	0.4545	0.561	0.5743	59.88	99	1.788	3	3	1289.77	8.27	0
17	59761413	CTTTG	C	present	TRUE	176	76	0.4331	0.3636	0.3659	0.3564	60	99	2.679	0	3	2530.73	14.38	2.837
16	23646594	C	T	present	TRUE	294	164	0.5567	0.6364	0.5122	0.4059	60	99	2.032	6	3	3386.77	11.52	0.428
16	23632761	G	A	present	TRUE	216	98	0.4537	0.3636	0.439	0.4257	60	99	3.069	8	5	1875.77	8.68	5.635
2	47710068	C	T	present	TRUE	150	67	0.4467	0.2727	0.2683	0.2871	60	99	2.655	4	4	1294.77	8.63	1.284
2	47630468	C	G	present	TRUE	170	85	0.5	0.8182	0.7073	0.6931	60	99	1.514	0	2	1931.77	11.36	0.565
7	6038824	C	T	present	TRUE	351	181	0.5143	0.4545	0.4634	0.495	60	99	2.448	7	4	3829.77	10.91	2.272
17	59870987	T	C	present	TRUE	110	61	0.5505	0.4545	0.3659	0.3366	60	99	3.148	5	4	1212.77	11.03	0.72
13	32907420	GA	G	present	TRUE	184	87	0.4749	0.1818	0.2927	0.2673	60	99	5.125	0	8	1551.73	8.43	1.163
22	29091856	AG	A	present	TRUE	268	129	0.4812	0.2727	0.3415	0.3663	59.43	99	2.893	3	4	4290.73	16.01	2.68
11	108183194	A	C	present	TRUE	331	177	0.5333	0.1818	0.2927	0.3267	60	99	3.731	0	6	4127.77	12.47	5.689
22	29091856	AG	A	present	TRUE	274	119	0.4338	0.2727	0.3415	0.3663	59.38	99	2.893	3	4	3916.73	14.29	9.502
16	23646617	G	T	present	TRUE	376	185	0.492	0.4545	0.4146	0.4455	60	99	2.167	14	3	3957.77	10.53	2.695
17	56801451	C	T	present	TRUE	748	347	0.4644	0.6364	0.439	0.4158	60	99	2.517	1	3	7417.77	9.92	2.437
11	108186742	C	T	present	TRUE	725	337	0.4647	0.3636	0.3171	0.3861	60	99	2.031	12	4	7069.77	9.75	1.745
16	68867391	G	A	present	TRUE	190	95	0.4974	0.8182	0.6341	0.6337	60	99	1.794	10	4	1871.77	9.85	1.125
2	48025799	A	G	present	TRUE	193	79	0.4093	0.3636	0.3902	0.4257	60	99	2.032	4	3	1617.77	8.38	1.781
13	32900386	TG	T	present	TRUE	89	41	0.4651	0.4545	0.439	0.3366	60	99	3.654	10	5	1124.73	12.64	0
7	6026883	C	A	present	TRUE	228	112	0.4912	0.5455	0.561	0.6436	59.62	99	2.226	0	4	2313.77	10.15	2.979
17	41234565	T	C	present	TRUE	356	163	0.4592	0.2727	0.4146	0.4356	60	99	2.097	2	3	3572.77	10.04	0
13	32914148	C	T	present	TRUE	353	171	0.4858	0.4545	0.2927	0.3267	60	99	4.682	6	5	3812.77	10.8	4.707
13	32914437	GT	G	present	TRUE	514	236	0.459	0.4545	0.439	0.396	60.15	99	3.107	11	5	7797.73	15.17	0
8	90992974	T	G	present	TRUE	256	150	0.5859	0.2727	0.3659	0.3267	60	99	2.379	0	3	3374.77	13.18	1.546
17	56809852	A	G	present	TRUE	269	127	0.4721	0.4545	0.4634	0.3663	60	99	2.536	14	3	2514.77	9.35	2.066
3	37042453	A	G	present	TRUE	248	122	0.4939	0.4545	0.3415	0.3267	60	99	1.969	5	3	2665.77	10.75	0.463
16	23641186	C	G	present	TRUE	404	205	0.5075	0.2727	0.4634	0.4455	60	99	2.29	13	4	4473.77	11.07	2.086
3	37067255	G	A	present	TRUE	265	144	0.5417	0.6364	0.4634	0.5149	60	99	2.233	0	3	3044.77	11.49	2.084
2	48033423	A	T	present	TRUE	303	154	0.5099	0.2727	0.3171	0.297	60	99	2.219	5	4	3264.77	10.77	0.866
2	47635639	A	C	present	TRUE	221	98	0.4434	0.1818	0.3171	0.3465	60	99	2.233	4	3	1802.77	8.16	0.501
2	47710081	C	T	present	TRUE	211	88	0.4171	0.4545	0.2927	0.2871	60	99	3.37	6	5	1895.77	8.98	1.073
2	48032767	A	AT	present	TRUE	235	128	0.543	0.1818	0.2195	0.3069	60.09	99	5.5	0	6	2895.73	12.32	2.283
11	108188127	AT	A	present	TRUE	333	197	0.5921	0.2727	0.3659	0.3564	60.29	99	3.269	16	4	6180.73	18.56	0.403
22	29121106	C	A	present	TRUE	242	105	0.4339	0.6364	0.3415	0.3564	60	99	3.296	6	5	2081.77	8.6	1.564
22	29091741	G	A	present	TRUE	258	125	0.4845	0.4545	0.5854	0.4554	57.32	99	1.969	6	3	2727.77	10.57	0.952
11	108180991	T	A	present	TRUE	277	140	0.5072	0.3636	0.3902	0.396	60	99	1.686	3	3	2965.77	10.71	3.953
11	108159742	C	T	present	TRUE	296	142	0.4812	0.5455	0.3659	0.3861	59.97	99	2.517	5	4	3132.77	10.58	1.398
2	47637423	A	G	present	TRUE	348	176	0.5058	0.3636	0.439	0.4554	60	99	1.727	0	2	3808.77	10.94	0.389
3	37067129	C	A	present	TRUE	96	58	0.6087	0.4545	0.3415	0.297	60.11	99	6.958	9	11	1333.77	13.89	0.898
17	41243788	TAGAC	T	present	TRUE	636	286	0.4504	0.3636	0.439	0.396	60.07	99	1.788	17	3	10000	16.52	3.232
13	32912311	TAAGA	T	present	TRUE	293	147	0.5017	0.1818	0.2195	0.2277	60.33	99	2.586	7	4	5669.73	19.35	3.16
13	32913987	C	A	present	TRUE	302	133	0.4419	0.1818	0.2683	0.3861	60	99	2.679	12	4	2688.77	8.9	4.526
22	29121360	A	T	present	TRUE	535	272	0.5085	0.1818	0.3415	0.3861	60	99	1.686	4	4	5996.77	11.21	0
17	41197756	A	C	present	TRUE	301	153	0.5067	0.4545	0.5854	0.5941	60	99	1.676	18	3	3442.77	11.44	2.499
13	32914437	GT	G	present	TRUE	355	183	0.5141	0.4545	0.439	0.396	60.18	99	3.107	11	5	4136.73	11.65	0.797
11	108199929	T	G	present	TRUE	362	163	0.4503	0.4545	0.4146	0.396	60	99	3.115	16	4	3582.77	9.9	3.987
3	37083821	C	T	present	TRUE	282	133	0.4733	0.3636	0.3659	0.3366	60	99	2.926	15	4	3093.77	10.97	9.164
22	29121087	A	G	present	TRUE	331	178	0.5364	0.3636	0.3659	0.3564	60	99	2.419	8	5	4007.77	12.11	0
16	68847376	A	G	present	TRUE	530	273	0.5151	0.4545	0.3659	0.4158	60	99	3.148	5	4	5740.77	10.83	0
2	48033423	A	T	present	TRUE	466	230	0.4925	0.2727	0.3171	0.297	60	99	2.219	5	4	4915.77	10.55	0
22	29090054	G	A	present	TRUE	262	109	0.4176	0.3636	0.439	0.5149	56.61	99	2.679	1	4	2239.77	8.55	0
17	41246701	ATGAG	A	present	TRUE	381	183	0.4802	0.3636	0.439	0.4059	60.09	99	1.472	16	3	6931.73	18.19	1.203
22	29085203	C	T	present	TRUE	243	110	0.4545	0.4545	0.3415	0.3564	53.35	99	2.964	13	5	2493.77	10.26	1.545
22	29121051	A	G	present	TRUE	344	186	0.5412	0.3636	0.3902	0.3861	60	99	2.097	0	3	3976.77	11.56	0
2	47707948	G	A	present	TRUE	359	160	0.4469	0.2727	0.3659	0.4257	60	99	1.788	10	3	3462.77	9.65	4.021
8	90958367	C	T	present	TRUE	492	242	0.4918	0.3636	0.2683	0.297	60	99	3.64	1	5	4812.77	9.78	0
11	108196797	G	A	present	TRUE	421	207	0.4916	0.3636	0.3415	0.3366	60.21	99	3.48	0	3	4364.77	10.37	0
11	108205807	G	A	present	TRUE	509	232	0.4558	0.5455	0.4878	0.4455	60	99	1.844	1	2	4811.77	9.45	2.453
13	32914437	GT	G	present	TRUE	441	242	0.549	0.4545	0.439	0.396	60.22	99	3.107	11	5	8248.73	18.7	1.093
2	215632206	A	G	present	TRUE	436	236	0.5413	0.3636	0.4146	0.3366	60	99	2.097	5	3	4790.77	10.99	0
17	41246723	G	GCCACATGGCT	present	TRUE	417	183	0.4392	0.4545	0.5122	0.4158	60	99	1.676	3	3	6435.73	15.43	1.682
2	48010629	C	T	present	FALSE	122	48	0.3932	0.6364	0.7561	0.7228	59.97	99	3.885	2	5	778.77	6.38	26.339
17	41209079	T	TG	present	TRUE	313	127	0.4058	0.5455	0.4878	0.4851	60	99	2.517	0	3	3277.73	10.47	4.514
17	41201154	G	T	present	TRUE	365	161	0.4411	0.2727	0.4878	0.5149	60	99	2.097	3	3	3565.77	9.77	0.379
13	32972552	C	T	present	TRUE	375	153	0.4086	0.6364	0.4878	0.4356	60	99	2.536	8	3	3242.77	8.65	1.714
13	32900386	TG	T	present	TRUE	243	129	0.5289	0.4545	0.439	0.3366	60	99	3.654	10	5	3803.73	15.65	0.988
13	32910723	CA	C	present	TRUE	306	163	0.5333	0.2727	0.3902	0.3762	60.04	99	2.094	0	4	4030.73	13.17	0.882
11	108175457	T	TC	present	TRUE	470	246	0.5228	0.3636	0.2683	0.3564	60.39	99	2.226	3	4	6955.73	14.8	1.725
11	108205805	C	G	present	TRUE	380	185	0.4868	0.6364	0.439	0.4554	60	99	1.844	0	2	4209.77	11.08	0
3	37083821	C	T	present	TRUE	440	211	0.4805	0.3636	0.3659	0.3366	60	99	2.926	15	4	4576.77	10.4	0
2	215593611	T	C	present	TRUE	464	227	0.4903	0.6364	0.5122	0.5248	60	99	1.735	1	3	4976.77	10.73	2.448
17	59924499	G	T	present	TRUE	387	175	0.4529	0.4545	0.3659	0.3465	60	99	2.964	7	4	3833.77	9.91	4.511
11	108192146	A	G	present	TRUE	264	134	0.5076	0.4545	0.3902	0.4356	60	99	2.655	5	4	2943.77	11.15	1.498
2	47703678	G	C	present	TRUE	552	269	0.4882	0.4545	0.4634	0.495	60	99	2.233	4	3	5759.77	10.43	1.1
11	108143287	T	C	present	TRUE	234	118	0.5064	0.2727	0.3659	0.3564	60	99	2.448	7	3	2629.77	11.24	1.58
19	1219411	G	GCACCCGTGGGCCTGGCACACT	not_present	FALSE	85	9	0.1098	0.8182	0.8049	0.7624	60	99	3.222	11	4	159.73	1.88	19.872
16	23632740	A	G	present	TRUE	233	110	0.4721	0.5455	0.439	0.4059	60	99	2.367	7	4	2552.77	10.96	1.023
22	29121060	T	C	present	TRUE	151	91	0.6026	0.5455	0.3659	0.4158	60	99	2.097	8	3	2310.77	15.3	3.92
2	47630458	A	G	present	TRUE	79	41	0.519	0.4545	0.6829	0.6832	60	99	2.031	9	4	1013.77	12.83	0.846
2	215645289	T	C	present	TRUE	297	147	0.4949	0.2727	0.3659	0.396	60	99	2.032	16	3	3386.77	11.4	0.421
2	48027469	T	A	present	TRUE	303	153	0.5066	0.4545	0.4146	0.4455	60	99	2.367	5	4	3828.77	12.64	1.888
11	108201108	T	G	present	TRUE	207	93	0.4493	0.3636	0.439	0.4257	60	99	3	2	4	2111.77	10.2	0
11	108198432	G	A	present	TRUE	181	78	0.4309	0.3636	0.439	0.4257	60	99	2.75	15	4	1698.77	9.39	6.397
11	108153461	T	A	present	TRUE	325	155	0.4769	0.2727	0.3171	0.3465	60	99	2.893	0	4	3689.77	11.35	0.84
16	23647476	T	TA	not_present	FALSE	215	24	0.1116	0.7273	0.5366	0.4851	60	99	3.423	2	4	386.73	1.8	17.831
3	37089053	G	C	present	TRUE	393	174	0.4439	0.4545	0.5366	0.5347	60	99	1.618	1	2	3751.77	9.55	3.214
22	29130516	G	GAGC	not_present	FALSE	190	19	0.1005	0.4545	0.5366	0.5248	60	99	1.514	5	2	227.73	1.2	6.448
2	215593618	T	C	present	TRUE	198	97	0.4899	0.4545	0.5854	0.5149	60	99	2.793	16	5	2459.77	12.42	0.517
2	48030669	C	T	present	TRUE	113	66	0.5841	0.5455	0.439	0.4158	60	99	2.032	7	3	1760.77	15.58	4.68
11	108201014	C	T	present	TRUE	180	102	0.5667	0.3636	0.3902	0.4059	60	99	2.161	1	3	2633.77	14.63	2.597
13	32907390	A	G	present	TRUE	118	45	0.3814	0.1818	0.2195	0.2574	60	99	2.724	16	4	1111.77	9.42	7.395
3	37070428	G	A	present	TRUE	350	163	0.4657	0.4545	0.6098	0.505	60	99	2.161	1	3	6022.77	17.21	6.19
16	68846042	T	G	present	TRUE	181	93	0.5111	0.4545	0.5122	0.5248	60	99	1.909	0	3	2258.77	12.48	1.147
3	37081775	A	G	present	TRUE	184	99	0.5389	0.6364	0.4146	0.4653	60	99	2.167	12	3	2233.77	12.14	0
3	37070428	G	A	present	TRUE	190	88	0.4632	0.4545	0.6098	0.505	60	99	2.161	1	3	2246.77	11.83	2.513
11	108115727	C	T	present	TRUE	293	145	0.4949	0.5455	0.3902	0.297	60	99	3.48	10	4	3379.77	11.54	1.388
17	33433399	GC	G	not_present	FALSE	193	20	0.1036	0.7273	0.6585	0.5743	60	99	2.226	12	4	201.73	1.05	23.817
2	47672757	G	C	present	TRUE	191	81	0.4263	0.4545	0.3659	0.3663	60	99	2.448	0	3	2037.77	10.67	4.216
17	59926512	C	A	present	TRUE	208	108	0.5192	0.5455	0.3659	0.3366	60	99	2.586	6	4	2763.77	13.29	0.508
2	48010628	A	AC	not_present	FALSE	125	18	0.1463	0.7273	0.7561	0.7228	60	99	3.885	1	5	319.73	2.56	3.558
19	1223090	G	A	present	TRUE	391	174	0.4459	0.7273	0.6829	0.6238	60	99	1.844	0	2	3367.77	8.61	0
17	59793412	G	A	present	TRUE	252	133	0.5259	0.3636	0.3171	0.2871	60	99	2.607	0	4	3437.77	13.64	0.46
7	6037009	C	T	present	TRUE	75	40	0.5333	0.6364	0.561	0.4653	60	99	2.281	10	5	1064.77	14.2	0
22	29130520	C	T	present	TRUE	226	95	0.4204	0.4545	0.5366	0.5248	60	99	1.571	15	3	2193.77	9.71	2.99
22	29130520	C	T	present	TRUE	262	130	0.4962	0.4545	0.5366	0.5248	60	99	1.571	15	3	2809.73	10.72	3.403
22	29130520	C	T	present	TRUE	166	90	0.5427	0.4545	0.5366	0.5248	60	99	1.571	15	3	2182.77	13.15	2.006
2	48033789	C	T	present	TRUE	339	168	0.497	0.3636	0.3171	0.297	60	99	1.788	1	3	3847.77	11.35	5.672
11	108181014	A	G	present	TRUE	236	110	0.4681	0.1818	0.3415	0.3366	60	99	1.97	2	4	2933.77	12.43	2.219
17	33434053	C	T	present	TRUE	491	260	0.5299	0.7273	0.6341	0.5248	60	99	2.097	0	3	5171.77	10.53	0.522
17	59770802	C	T	present	TRUE	385	196	0.5078	0.4545	0.3902	0.4059	60	99	2.097	5	3	4365.77	11.34	3.245
17	59821868	G	C	present	TRUE	405	195	0.4815	0.6364	0.3902	0.3861	60	99	3.444	10	6	4610.77	11.38	1.751
22	29090030	G	A	present	TRUE	295	146	0.4949	0.7273	0.561	0.505	59.17	99	2.379	0	3	3638.77	12.33	0
16	68862116	C	T	present	TRUE	288	153	0.5296	0.6364	0.5366	0.5644	60	99	2.448	7	3	3370.77	11.7	3.199
17	33430317	G	A	present	TRUE	234	110	0.4698	0.7273	0.6341	0.6337	60	99	1.969	0	3	2205.77	9.43	0
13	32913987	C	A	present	TRUE	326	138	0.4246	0.1818	0.2683	0.3861	60	99	2.679	12	4	2812.77	8.63	1.327
17	59926502	T	G	present	TRUE	308	164	0.5309	0.2727	0.3902	0.3465	60	99	2.821	16	4	3446.77	11.19	1.878
17	59870989	C	T	present	TRUE	140	64	0.4571	0.3636	0.3415	0.3366	60	99	2.964	3	4	1368.77	9.78	0
16	23647476	T	TA	not_present	FALSE	197	21	0.1066	0.7273	0.5366	0.4851	60	99	3.423	2	4	395.73	2.01	0.865
16	23647460	CT	C	not_present	FALSE	205	21	0.1034	0.5455	0.561	0.4851	60	99	2.5	9	4	192.73	0.94	4.428
16	23632740	A	G	present	TRUE	231	111	0.4803	0.5455	0.439	0.4059	60	99	2.367	7	4	2291.77	9.92	0.488
10	89725078	C	A	present	TRUE	167	92	0.5509	0.5455	0.4878	0.4158	55.08	99	2.419	13	5	2238.77	13.41	1.94
11	108160454	A	C	present	TRUE	301	149	0.4949	0.3636	0.3659	0.3267	60	99	2.893	0	5	3317.77	11.02	1.92
11	108199845	C	G	present	TRUE	397	189	0.4759	0.2727	0.3415	0.3267	60	99	3.56	7	4	4323.77	10.89	0.754
22	29121087	A	G	present	TRUE	376	194	0.516	0.3636	0.3659	0.3564	60	99	2.419	8	5	4585.77	12.2	1.215
22	29090054	G	A	present	TRUE	262	129	0.4924	0.3636	0.439	0.5149	56.33	99	2.679	1	4	2877.77	10.98	5.702
17	41209079	T	TG	present	TRUE	595	269	0.4521	0.5455	0.4878	0.4851	60.09	99	2.517	0	3	7032.73	11.82	0
22	29091846	G	A	present	TRUE	221	103	0.4661	0.5455	0.3659	0.3762	59.79	99	3.8	3	4	2127.77	9.63	0
16	68842648	A	G	present	TRUE	566	258	0.4565	0.7273	0.561	0.4356	60	99	2.219	13	5	5593.77	9.88	0.522
16	68857307	G	C	present	TRUE	228	110	0.4843	0.3636	0.3902	0.4158	60	99	2.926	9	4	2412.77	10.58	2.988
13	32911592	A	ATCT	not_present	FALSE	157	17	0.1083	0.2727	0.2683	0.3069	60	99	2.517	15	4	271.73	1.73	6.937
13	32911586	AAAG	A	not_present	FALSE	168	20	0.1212	0.2727	0.2927	0.3069	60	99	2.517	9	4	268.73	1.6	1.973
3	37070403	T	C	present	TRUE	156	83	0.5321	0.1818	0.4634	0.495	60	99	2.448	1	3	2108.77	13.52	4.743
3	37083815	G	C	present	TRUE	318	142	0.4476	0.4545	0.4146	0.3465	60	99	2.852	11	4	2979.77	9.37	0
2	47707913	A	G	present	TRUE	287	142	0.4947	0.3636	0.439	0.4158	60	99	2.3	1	3	3177.77	11.07	6.255
17	33434423	T	C	present	TRUE	283	128	0.4539	0.4545	0.4878	0.4752	60	99	2.097	4	3	3062.77	10.82	0
2	47703543	A	C	present	TRUE	296	119	0.4014	0.5455	0.3659	0.4257	60	99	1.97	3	4	2838.77	9.59	0.432
7	6043656	A	G	present	TRUE	333	187	0.5619	0.1818	0.3902	0.3564	59.81	99	2.032	6	3	4255.77	12.78	4.253
17	59763272	G	C	present	TRUE	191	94	0.4947	0.5455	0.4146	0.3564	60	99	1.788	10	3	1994.77	10.44	0.537
17	41209079	T	TG	present	TRUE	260	154	0.593	0.5455	0.4878	0.4851	60.04	99	2.517	0	3	4303.73	16.55	2.13
17	41245991	CT	C	present	TRUE	258	146	0.5652	0.2727	0.3902	0.396	60.13	99	2.586	5	4	4532.73	17.57	0.971
22	29091207	G	A	present	TRUE	523	266	0.5086	0.4545	0.4634	0.4257	56.13	99	1.969	2	3	5551.77	10.62	1.725
17	41209079	T	TG	present	TRUE	322	142	0.4399	0.5455	0.4878	0.4851	60.1	99	2.517	0	3	3647.73	11.33	1.345
17	41258504	A	C	present	TRUE	196	73	0.3711	0.5455	0.4146	0.3366	60	99	2.448	5	3	1427.77	7.28	2.615
16	23632683	C	T	present	TRUE	141	81	0.5745	0.1818	0.3415	0.4158	60	99	2.778	0	3	1805.77	12.81	0
13	32953601	AC	A	present	TRUE	323	143	0.4416	0.5455	0.439	0.3762	60.03	99	2.233	9	3	4236.73	13.12	0
2	48030646	C	A	present	TRUE	344	189	0.5481	0.6364	0.5122	0.4752	60	99	4.958	0	8	4003.77	11.64	0.391
17	41276044	ACT	A	present	TRUE	205	80	0.392	0.4545	0.439	0.3762	60	99	1.97	8	4	2862.73	13.96	3.32
11	108183151	G	T	present	TRUE	528	272	0.5153	0.2727	0.3659	0.3465	60	99	2.536	1	3	5791.77	10.97	0
22	29091178	C	A	present	TRUE	296	134	0.4542	0.4545	0.4634	0.4554	58.45	99	1.788	17	3	2789.77	9.42	0
2	48026090	C	T	present	TRUE	191	90	0.4712	0.5455	0.4878	0.4158	60	99	2.852	1	3	1841.77	9.64	1.118
11	108142115	C	T	present	TRUE	524	244	0.4665	0.2727	0.3902	0.396	60	99	2.517	13	4	5109.77	9.75	1.103
2	48028114	T	A	present	TRUE	439	218	0.4966	0.3636	0.3902	0.396	60	99	2.448	1	3	4138.77	9.43	1.72
13	32915329	A	T	present	TRUE	516	264	0.5116	0.4545	0.4146	0.3366	60.08	99	3.296	15	5	5444.77	10.55	1.745
13	32912153	T	C	present	TRUE	517	256	0.4942	0.3636	0.4634	0.3861	60	99	3.96	3	4	5334.77	10.32	0
13	32945115	G	T	present	TRUE	142	67	0.4718	0.2727	0.3415	0.3564	60	99	1.676	10	3	1336.77	9.41	1.313
22	29091729	A	C	present	TRUE	259	117	0.4535	0.6364	0.4878	0.396	55.87	99	2.097	8	3	2447.77	9.45	0.958
2	215593543	G	A	present	TRUE	469	237	0.5054	0.5455	0.5122	0.4356	60	99	1.378	12	3	5195.77	11.08	2.444
2	215674250	C	A	present	TRUE	192	89	0.4635	0.7273	0.7073	0.703	60	99	2.31	5	3	1680.77	8.75	0.531
16	23635343	T	C	present	TRUE	314	152	0.4856	0.3636	0.3902	0.4059	60	99	2.586	0	3	2934.77	9.35	0.409
11	108205805	C	G	present	TRUE	270	131	0.4852	0.6364	0.439	0.4554	60	99	1.844	0	2	2797.77	10.36	0
2	48027107	T	C	present	TRUE	330	165	0.5	0.4545	0.4634	0.4455	60	99	2.367	16	4	3396.77	10.29	1.3
11	108160416	T	C	present	TRUE	151	73	0.4834	0.2727	0.2683	0.2871	60	99	2.586	3	4	1580.77	10.47	1.275
22	29107932	T	A	present	TRUE	317	155	0.489	0.3636	0.3902	0.396	60	99	2.586	0	4	3330.77	10.51	3.649
2	215593563	G	A	present	TRUE	165	78	0.4724	0.5455	0.4878	0.4851	60	99	1.472	5	3	1794.77	10.88	0
19	1207024	C	G	present	TRUE	326	159	0.4862	0.9091	0.7073	0.6238	60	99	2.032	12	3	3332.77	10.22	4.974
17	56787218	A	G	present	TRUE	248	111	0.4476	0.3636	0.3415	0.297	60	99	1.676	1	3	2480.77	10	0.997
17	56787332	C	A	present	TRUE	231	126	0.5439	0.2727	0.3902	0.3663	60	99	1.848	0	3	2577.77	11.16	0.487
17	56780620	G	A	present	TRUE	252	129	0.5119	0.5455	0.3415	0.3366	60	99	1.853	2	4	2638.77	10.47	0.955
22	29091178	C	A	present	TRUE	332	191	0.5753	0.4545	0.4634	0.4554	58.95	99	1.788	17	3	4215.77	12.7	0.839
17	33430533	C	T	present	TRUE	300	139	0.4649	0.5455	0.5366	0.5644	60	99	1.968	0	2	2908.77	9.7	5.27
17	41246131	TG	T	present	TRUE	331	176	0.5307	0.5455	0.5122	0.3663	60.13	99	2.778	0	4	4805.73	14.52	2.36
2	47641528	G	A	present	TRUE	48	18	0.383	0.4545	0.4146	0.3168	60	99	2.097	10	3	398.77	8.31	0
16	68867356	G	A	present	TRUE	209	101	0.4833	0.3636	0.4878	0.5446	60	99	2.3	6	4	2041.77	9.77	3.905
22	29091207	G	A	present	TRUE	141	81	0.5745	0.4545	0.4634	0.4257	55.98	99	1.969	2	3	2388.77	16.94	2.143
13	32914550	GAACA	G	present	TRUE	244	111	0.4545	0.2727	0.3415	0.3663	60	99	2.367	6	4	4091.73	16.77	0.467
17	59870987	T	C	present	TRUE	200	101	0.5026	0.4545	0.3659	0.3366	60	99	3.148	5	4	2480.77	12.4	1.75
19	1218483	G	A	present	TRUE	308	176	0.5714	0.4545	0.3659	0.505	60	99	2.031	11	4	4645.77	15.08	1.365
8	90967625	T	A	present	TRUE	204	105	0.5147	0.3636	0.4146	0.2871	60	99	2.3	0	3	2418.77	11.86	0
17	33430515	T	G	present	TRUE	177	89	0.5	0.6364	0.6098	0.5743	60	99	2.517	13	4	2024.77	11.44	0.554
10	89720696	C	T	present	TRUE	59	24	0.4068	0.6364	0.4146	0.3465	60	99	2.893	15	5	508.77	8.62	1.053
8	90983507	G	C	present	TRUE	31	24	0.7742	0.5455	0.3171	0.297	60	99	3.731	6	5	554.77	17.9	0
2	48030670	G	A	present	TRUE	280	143	0.5109	0.6364	0.439	0.4158	60	99	2.032	8	3	2466.77	8.81	0.922
2	47641528	G	A	present	TRUE	75	39	0.5139	0.4545	0.4146	0.3168	60	99	2.097	10	3	871.77	11.62	3.38
16	23641306	CAT	C	present	TRUE	393	200	0.5077	0.3636	0.5366	0.495	60	99	2.226	15	4	7344.73	18.69	0.762
11	108201014	C	T	present	TRUE	466	218	0.4688	0.3636	0.3902	0.4059	59.99	99	2.161	1	3	5174.77	11.1	0
2	48030670	G	A	present	TRUE	297	126	0.4257	0.6364	0.439	0.4158	60	99	2.032	8	3	2411.77	8.12	3.866
2	48033423	A	T	present	TRUE	149	83	0.5541	0.2727	0.3171	0.297	60	99	2.219	5	4	2083.77	13.99	0.604
22	29091207	G	A	present	TRUE	515	254	0.4932	0.4545	0.4634	0.4257	54.98	99	1.969	2	3	5976.77	11.61	0
22	29121087	A	G	present	TRUE	391	201	0.5141	0.3636	0.3659	0.3564	60	99	2.419	8	5	5268.77	13.48	5.771
11	108186742	C	T	present	TRUE	255	143	0.5591	0.3636	0.3171	0.3861	60	99	2.031	12	4	3776.77	14.81	2.775
2	47643436	G	T	present	TRUE	89	50	0.5618	0.4545	0.3415	0.3861	60	99	3.654	11	6	1286.77	14.46	9.079
22	29121087	A	G	present	TRUE	133	62	0.4656	0.3636	0.3659	0.3564	60	99	2.419	8	5	1617.77	12.16	1.401
13	32914437	GT	G	present	TRUE	206	103	0.5024	0.4545	0.439	0.396	60	99	3.107	11	5	3459.73	16.79	1.076
22	29091856	AG	A	present	TRUE	174	98	0.5607	0.2727	0.3415	0.3663	59.87	99	2.893	3	4	3325.73	19.11	6.542
13	32914437	GT	G	present	TRUE	92	49	0.5326	0.4545	0.439	0.396	60	99	3.107	11	5	1663.73	18.08	2.697
2	215657119	G	A	present	TRUE	75	32	0.4267	0.8182	0.5366	0.4356	60	99	2.161	0	4	708.77	9.45	0.895
17	41276044	ACT	A	present	TRUE	88	45	0.506	0.4545	0.439	0.3762	60	99	1.97	8	4	1602.73	18.21	2.966
2	48033502	G	A	present	TRUE	122	63	0.5164	0.3636	0.3902	0.3762	60	99	3.536	9	7	1720.77	14.1	2.269
17	59870987	T	C	present	TRUE	77	46	0.5974	0.4545	0.3659	0.3366	60	99	3.148	5	4	1273.77	16.54	2.011
13	32914065	CAATT	C	present	TRUE	51	23	0.451	0.1818	0.2683	0.3069	60	99	3.808	4	6	844.73	16.56	6.118
13	32914065	CAATT	C	present	TRUE	193	89	0.4607	0.1818	0.2683	0.3069	60	99	3.808	4	6	3243.73	16.81	0
8	90960063	T	A	present	TRUE	86	45	0.5176	0.3636	0.3659	0.3267	60	99	1.909	0	3	1158.77	13.47	4.188
11	108100002	C	A	present	TRUE	26	16	0.6	0.4545	0.439	0.3861	60	99	2.793	5	5	446.77	17.18	7.132
11	108100002	C	A	present	TRUE	69	39	0.5652	0.4545	0.439	0.3861	60	99	2.793	5	5	1189.77	17.24	2.092
17	59937223	G	C	present	TRUE	267	147	0.5509	0.6364	0.439	0.4059	60	99	3.346	14	5	3933.77	14.73	2.06
16	23619239	G	C	present	TRUE	231	110	0.4783	0.4545	0.4878	0.5347	60	99	1.848	5	3	2639.77	11.43	2.914
2	48010560	C	G	present	TRUE	467	263	0.5625	0.8182	0.7561	0.7228	60	99	2.778	10	3	6641.77	14.22	2.451
2	48033621	C	A	present	TRUE	211	111	0.5263	0.7273	0.439	0.3762	60	99	2.5	0	4	2804.77	13.29	1.064
16	23641014	T	A	present	TRUE	90	42	0.4667	0.1818	0.3415	0.4653	60	99	2.633	0	4	1075.77	11.95	0.799
16	68849623	C	A	present	TRUE	246	126	0.5123	0.5455	0.5122	0.505	60	99	1.969	2	3	3129.77	12.72	1.535
16	23619239	G	C	present	TRUE	77	41	0.5263	0.4545	0.4878	0.5347	60	99	1.848	5	3	918.77	11.93	0
22	29091856	AG	A	present	TRUE	251	128	0.5082	0.2727	0.3415	0.3663	59.42	99	2.893	3	4	4259.73	16.97	1.554
2	48027477	T	A	present	TRUE	169	86	0.509	0.3636	0.4146	0.4554	60	99	1.909	13	4	2357.77	13.95	1.205
8	90993621	A	G	present	TRUE	118	63	0.5339	0.3636	0.3902	0.3465	60	99	3.4	4	4	1569.77	13.3	0.691
7	6026631	C	G	present	TRUE	251	143	0.5703	0.3636	0.3171	0.3762	60	99	3	10	4	3462.77	13.8	0.98
17	59876606	C	T	present	TRUE	91	35	0.3846	0.4545	0.4634	0.396	60	99	1.676	13	3	907.77	9.98	2.824
11	108098545	A	G	present	TRUE	39	16	0.4103	0.1818	0.4146	0.3366	60	99	2.097	0	3	366.77	9.4	2.984
8	90955548	G	C	present	TRUE	111	54	0.4865	0.4545	0.3902	0.4158	60	99	1.514	2	2	1552.77	13.99	4.719
13	32944558	G	A	present	TRUE	82	44	0.5309	0.7273	0.4878	0.3861	60	99	1.788	16	3	1169.77	14.27	4.289
11	108218074	C	CT	present	TRUE	132	70	0.5267	0.3636	0.3659	0.297	60	99	1.472	17	3	2024.73	15.34	6.512
22	29121081	T	C	present	TRUE	88	57	0.6477	0.2727	0.3659	0.3564	60	99	2.091	14	5	1711.77	19.45	1.9
22	29121087	A	G	present	TRUE	84	51	0.6049	0.3636	0.3659	0.3564	60	99	2.419	8	5	1377.77	16.4	4.735
22	29130520	C	T	present	TRUE	211	113	0.5337	0.4545	0.5366	0.5248	60	99	1.571	15	3	2522.77	11.96	2.354
22	29083961	C	A	present	TRUE	130	81	0.6231	0.4545	0.5366	0.495	59.51	99	3.148	8	4	2371.77	18.24	1.447
7	6035185	G	A	present	TRUE	109	51	0.4679	0.8182	0.4878	0.396	60	99	3.64	13	5	1192.77	10.94	10.667
11	108188244	G	A	present	TRUE	147	77	0.5238	0.5455	0.4634	0.4059	60	99	2.607	9	3	1996.77	13.58	2.061
17	41234495	CT	C	present	TRUE	243	119	0.4894	0.4545	0.4878	0.495	60	99	2.233	4	3	3884.73	15.99	0
2	48027683	A	T	present	TRUE	85	47	0.5476	0.1818	0.3171	0.3465	60	99	2.226	9	4	1258.77	14.81	1.797
17	59853919	C	T	present	TRUE	310	155	0.4984	0.4545	0.3902	0.4455	60	99	2.607	0	3	3933.77	12.69	1.876
17	59885860	C	G	present	TRUE	137	65	0.4745	0.2727	0.4146	0.396	60	99	2.032	1	3	1730.77	12.63	2.227
22	29115403	G	C	present	TRUE	812	371	0.4572	0.2727	0.3415	0.3069	60	99	2.5	6	5	9817.77	12.09	1.745
2	215595188	T	G	present	TRUE	295	144	0.4881	0.2727	0.3415	0.4257	60	99	2.926	0	4	3896.77	13.21	8.884
8	90983501	T	C	present	TRUE	199	79	0.399	0.3636	0.3902	0.3069	60	99	2.893	12	5	2006.77	10.08	0
8	90967535	T	C	present	TRUE	233	97	0.4181	0.2727	0.439	0.4059	60	99	2.3	2	3	2237.77	9.6	0.484
2	47690261	A	T	present	TRUE	276	135	0.4891	0.4545	0.3902	0.3564	60	99	2.161	9	4	3324.77	12.05	2.007
22	29121087	A	G	present	TRUE	254	138	0.5415	0.3636	0.3659	0.3564	60	99	2.419	8	5	3524.77	13.88	0
11	108206686	A	T	present	TRUE	317	147	0.4652	0.1818	0.2683	0.3366	60	99	1.906	9	3	3187.77	10.06	1.336
11	108202207	C	T	present	TRUE	301	148	0.4916	0.3636	0.3415	0.4059	60	99	3.074	2	5	3470.77	11.53	1.918
11	108201036	AAAAT	A	not_present	FALSE	208	21	0.1019	0.1818	0.2439	0.3663	60	99	2.517	0	4	203.73	0.98	0
13	32911590	A	T	present	TRUE	325	158	0.4862	0.1818	0.2927	0.297	60	99	2.517	13	4	4205.77	12.94	4.967
2	215674173	G	C	present	TRUE	331	150	0.4532	0.8182	0.7317	0.703	60	99	1.969	14	3	3506.77	10.59	0.835
2	48033625	G	A	present	TRUE	171	77	0.4497	0.7273	0.4634	0.3861	60	99	2.3	2	4	1523.77	8.91	1.922
16	23635383	A	T	present	TRUE	304	154	0.5066	0.5455	0.439	0.3861	60	99	1.324	3	2	3437.77	11.31	8.778
11	108183147	AT	A	present	TRUE	273	138	0.5055	0.2727	0.3902	0.3465	60	99	2.379	0	3	4015.73	14.71	2.014
17	56787349	G	C	present	TRUE	304	159	0.523	0.2727	0.2927	0.3564	60	99	1.788	14	3	3926.77	12.92	0.87
17	56801419	C	G	present	TRUE	370	180	0.4877	0.5455	0.4878	0.4059	60	99	2.893	6	4	4344.77	11.74	5.271
17	56787235	G	A	present	TRUE	295	143	0.4846	0.4545	0.3902	0.3663	60	99	2.161	13	4	3912.77	13.26	1.395
11	108235900	A	G	present	TRUE	318	149	0.47	0.5455	0.439	0.4455	60	99	1.735	0	3	3419.77	10.75	6.617
17	56774182	A	C	present	TRUE	524	249	0.475	0.4545	0.4878	0.4257	60	99	1.514	2	2	5878.77	11.22	2.43
13	32911607	CCTA	C	present	TRUE	248	125	0.5041	0.2727	0.3171	0.2871	60	99	1.906	7	3	4598.73	18.54	0.47
11	108154992	G	T	present	TRUE	268	133	0.4963	0.2727	0.3659	0.3465	60	99	2.161	6	4	3416.77	12.75	0.936
17	33446143	C	T	present	TRUE	330	164	0.497	0.4545	0.4634	0.505	60	99	1.906	4	3	3731.77	11.31	1.8
2	48028072	A	C	present	TRUE	256	135	0.5273	0.2727	0.4634	0.4356	60	99	2.607	1	3	3390.77	13.25	4.192
17	59876606	C	T	present	TRUE	363	149	0.41	0.4545	0.4634	0.396	60	99	1.676	13	3	3188.77	8.78	1.261
11	108121636	A	C	present	TRUE	238	127	0.5339	0.1818	0.2439	0.3465	60	99	4.042	0	4	3204.77	13.47	0
17	41276044	ACT	A	present	TRUE	354	167	0.4728	0.4545	0.439	0.3762	60	99	1.97	8	4	6322.73	17.86	4.067
17	41197784	G	A	present	TRUE	307	166	0.5395	0.6364	0.6098	0.5644	60	99	1.969	0	3	3434.77	11.19	1.901
22	29091856	AG	A	present	TRUE	249	100	0.4032	0.2727	0.3415	0.3663	59.59	99	2.893	3	4	3214.73	12.91	1.569
16	68863674	G	A	present	TRUE	162	75	0.4654	0.4545	0.4634	0.4752	60	99	4.5	13	4	1491.77	9.21	2.108
11	108196791	G	A	present	TRUE	233	113	0.485	0.6364	0.3171	0.3366	60	99	3.875	15	4	2675.77	11.48	1.58
13	32912035	ATT	A	present	TRUE	211	102	0.4834	0.2727	0.3902	0.4059	60	99	2.233	0	3	3897.73	18.47	3.89
13	32903604	CTG	C	present	TRUE	198	83	0.4197	0.2727	0.3415	0.297	60	99	1.848	1	3	3012.73	15.22	7.196
2	48030789	C	G	present	TRUE	264	124	0.4697	0.3636	0.4634	0.4455	60	99	3.179	7	6	3034.77	11.5	1.476
17	59871059	C	A	present	TRUE	319	159	0.4969	0.3636	0.3659	0.297	60	99	1.848	1	3	3859.77	12.1	0.404
22	29091207	G	A	present	TRUE	297	131	0.4411	0.4545	0.4634	0.4257	55.48	99	1.969	2	3	3135.77	10.56	0
2	47643436	G	T	present	TRUE	403	198	0.4925	0.4545	0.3415	0.3861	60	99	3.654	11	6	4236.77	10.51	0.516
2	215645576	A	AG	present	TRUE	308	151	0.4917	0.5455	0.439	0.4059	60	99	1.909	16	4	4599.73	14.93	5.236
13	32911297	TAAAC	T	present	TRUE	195	99	0.508	0.2727	0.4146	0.3465	60	99	1.969	0	3	3527.73	18.09	0
17	59793412	G	A	present	TRUE	221	100	0.4516	0.3636	0.3171	0.2871	60	99	2.607	0	4	2606.77	11.8	4.669
22	29091856	AG	A	present	TRUE	269	133	0.4944	0.2727	0.3415	0.3663	59.22	99	2.893	3	4	7776.73	28.91	0
2	48033502	G	A	present	TRUE	374	182	0.4879	0.3636	0.3902	0.3762	60	99	3.536	9	7	4719.77	12.62	0.373
17	41246446	C	A	present	TRUE	300	157	0.5233	0.3636	0.3902	0.3663	60	99	1.727	1	2	3728.77	12.43	3.118
13	32972574	C	G	present	TRUE	284	136	0.4787	0.2727	0.3902	0.4455	60	99	4.292	15	6	2817.77	9.92	0.911
17	33434399	T	TA	present	TRUE	241	122	0.5063	0.7273	0.5122	0.5149	59.93	99	2.75	6	4	3717.73	15.43	5.257
11	108127035	G	C	present	TRUE	296	134	0.4542	0.3636	0.3415	0.4059	60	99	1.844	1	2	3282.77	11.09	8.908
16	23641186	C	G	present	TRUE	454	262	0.5762	0.2727	0.4634	0.4455	60	99	2.29	13	4	5657.77	12.46	2.463
17	7579365	C	T	present	TRUE	136	67	0.4963	0.4545	0.5366	0.5545	60	99	3.192	17	4	1588.77	11.68	3.073
22	29091207	G	A	present	TRUE	299	133	0.4444	0.4545	0.4634	0.4257	55.28	99	1.969	2	3	3390.77	11.34	1.935
2	47630458	A	G	present	TRUE	138	69	0.5036	0.4545	0.6829	0.6832	60	99	2.031	9	4	1735.77	12.58	4.051
2	47630385	T	C	present	TRUE	252	129	0.51	0.7273	0.6829	0.6733	60	99	2.097	11	3	3073.77	12.2	2.128
2	47656925	A	G	present	TRUE	564	297	0.5258	0.4545	0.3659	0.3861	60	99	2.097	3	3	6576.77	11.66	0
17	41276044	ACT	A	present	TRUE	239	110	0.4619	0.4545	0.439	0.3762	60	99	1.97	8	4	4073.73	17.04	3.609
17	41209079	T	TG	present	TRUE	276	146	0.5281	0.5455	0.4878	0.4851	60	99	2.517	0	3	3889.73	14.09	0
22	29121087	A	G	present	TRUE	489	223	0.456	0.3636	0.3659	0.3564	60	99	2.419	8	5	5395.77	11.03	0
22	29121360	A	T	present	TRUE	308	143	0.4643	0.1818	0.3415	0.3861	60	99	1.686	4	4	3049.77	9.9	1.881
22	29121087	A	G	present	TRUE	434	211	0.4861	0.3636	0.3659	0.3564	60	99	2.419	8	5	4865.77	11.21	1.092
13	32893387	T	A	present	TRUE	211	95	0.4524	0.1818	0.439	0.4158	60	99	2.379	2	3	2398.77	11.37	1.071
17	41243899	A	G	present	TRUE	244	125	0.5103	0.2727	0.439	0.4455	60	99	1.514	1	2	2978.77	12.21	5.149
16	23649405	G	C	present	TRUE	237	121	0.5085	0.4545	0.4878	0.3762	60	99	2.75	17	4	2939.77	12.4	4.37
17	59793335	C	A	present	TRUE	209	105	0.5024	0.5455	0.4634	0.4257	60	99	3.038	0	3	2701.77	12.93	3.897
16	23641776	G	A	present	TRUE	272	156	0.572	0.4545	0.3902	0.3069	60	99	3.88	4	5	4045.77	14.87	0.447
11	108213995	G	A	present	TRUE	435	135	0.3111	0.4545	0.4634	0.4653	60	99	2.607	6	4	2710.77	6.23	0.563
11	108186761	C	T	present	TRUE	394	179	0.4555	0.4545	0.4878	0.4158	60	99	2.433	5	4	4335.77	11	0.365
17	41243542	T	A	present	TRUE	503	237	0.4709	0.5455	0.4878	0.4653	60	99	2.778	10	3	5033.77	10.01	2.422
11	108121708	G	T	present	TRUE	477	223	0.4674	0.4545	0.3659	0.3762	60	99	2.852	5	4	5070.77	10.63	0
2	47643439	C	A	present	TRUE	430	223	0.5187	0.4545	0.3902	0.396	60	99	3.444	14	6	4814.77	11.2	2.457
17	41246723	G	GCCACATGGCT	present	TRUE	196	82	0.4162	0.4545	0.5122	0.4158	60	99	1.676	3	3	1899.73	9.69	1.204
13	32914437	GT	G	present	TRUE	384	180	0.4698	0.4545	0.439	0.396	60	99	3.107	11	5	5964.73	15.53	2.158
11	108141874	G	A	present	TRUE	204	101	0.495	0.2727	0.2927	0.3168	60	99	2.926	9	4	2647.77	12.98	1.777
17	41256153	C	A	present	TRUE	242	111	0.4599	0.4545	0.4146	0.396	59.94	99	2.926	1	4	2452.77	10.14	1.573
17	33428049	C	A	present	TRUE	284	121	0.4261	0.4545	0.4634	0.5248	60	99	2.31	2	3	2564.77	9.03	0
2	47693879	A	C	present	TRUE	286	122	0.4276	0.2727	0.3171	0.3564	60	99	4.125	0	5	2990.77	10.46	2.595
13	32906876	CA	C	present	TRUE	391	203	0.5198	0.2727	0.3171	0.3564	60	99	3.37	12	5	5653.73	14.46	0
11	108216609	C	T	present	TRUE	506	261	0.5158	0.5455	0.4878	0.3762	60	99	1.514	4	2	5975.77	11.81	0
2	48033763	A	T	present	TRUE	352	162	0.4613	0.3636	0.3415	0.3366	60	99	1.969	5	3	3752.77	10.66	1.777
13	32914437	GT	G	present	TRUE	269	141	0.5245	0.4545	0.439	0.396	60	99	3.107	11	5	4715.73	17.53	0
8	90958465	T	C	present	TRUE	389	182	0.4677	0.2727	0.3171	0.3663	60	99	3	14	6	4757.77	12.23	2.141
3	37067129	C	A	present	TRUE	46	21	0.4545	0.4545	0.3415	0.297	60	99	6.958	9	11	435.77	9.47	1.13
17	41223175	CTG	C	present	TRUE	419	189	0.4511	0.7273	0.561	0.4851	60	99	2.031	1	4	7094.73	16.93	2.445
16	68847227	G	C	present	TRUE	398	172	0.4332	0.6364	0.561	0.4554	60	99	1.788	4	3	3841.77	9.65	0
11	108216611	C	T	present	TRUE	474	225	0.4756	0.6364	0.4634	0.3663	60	99	1.514	6	2	4963.77	10.47	0.522
17	56787260	G	A	present	TRUE	461	208	0.451	0.3636	0.439	0.4158	60	99	2.226	8	4	4538.77	9.85	0.518
13	32972488	C	T	present	TRUE	346	181	0.5233	0.4545	0.4634	0.4554	60	99	2.448	2	3	4350.77	12.57	0.39
2	48032047	A	G	present	TRUE	394	214	0.5434	0.6364	0.439	0.4554	60	99	2.517	15	4	5175.77	13.14	3.795
11	108181006	A	G	present	TRUE	392	195	0.4987	0.3636	0.3171	0.3663	60	99	1.97	10	4	4603.77	11.74	0
22	29091856	AG	A	present	TRUE	321	162	0.5047	0.2727	0.3415	0.3663	59.11	99	2.893	3	4	5427.73	16.91	5.826
13	32900658	T	C	present	TRUE	271	127	0.4704	0.2727	0.4146	0.4059	60	99	2.156	5	4	2845.77	10.5	0
2	215646202	CA	C	present	TRUE	219	102	0.467	0.1818	0.3171	0.2871	60	99	3.269	4	4	2858.73	13.05	1.677
2	48010397	A	G	present	TRUE	350	173	0.4943	0.4545	0.6098	0.6337	59.98	99	2.226	7	4	4019.77	11.49	0
17	56772369	T	TA	present	TRUE	325	172	0.5287	0.3636	0.3902	0.3861	60	99	1.735	7	3	5198.73	16	1.345
17	33433425	G	A	present	TRUE	308	149	0.4853	0.7273	0.6585	0.5941	60	99	1.676	13	3	3353.77	10.89	0
7	6045633	A	G	present	TRUE	309	154	0.4968	0.2727	0.4634	0.4455	59.73	99	2.032	4	3	3877.77	12.55	0.859
2	47698166	A	G	present	TRUE	307	157	0.5114	0.5455	0.3659	0.2871	60	99	2.778	4	3	3857.77	12.57	0
2	215609812	A	G	present	TRUE	458	225	0.4912	0.4545	0.3659	0.3663	60	99	2.75	11	4	5311.77	11.6	0.521
22	29121360	A	T	present	TRUE	287	162	0.5629	0.1818	0.3415	0.3861	60	99	1.686	4	4	4164.77	14.51	1.431
17	56774080	T	C	present	TRUE	489	245	0.502	0.4545	0.439	0.4158	60	99	2.031	9	4	5971.77	12.21	1.722
8	90982767	C	T	present	TRUE	302	141	0.4684	0.5455	0.439	0.3564	60	99	2.379	9	3	3009.77	9.97	0.419
17	33428327	G	A	present	TRUE	189	93	0.4921	0.7273	0.6341	0.5941	60	99	2.448	5	3	2052.77	10.86	0.533
2	48010479	C	T	present	TRUE	327	159	0.4862	0.9091	0.8049	0.7822	60	99	3.64	2	5	3669.77	11.22	3.584
17	33430482	G	C	present	TRUE	302	159	0.5249	0.6364	0.5854	0.604	60	99	2.433	16	4	3849.77	12.75	3.757
16	23641275	T	A	present	TRUE	420	190	0.4535	0.5455	0.5366	0.495	60	99	3	12	4	4132.77	9.84	1.748
11	108216546	G	A	present	TRUE	321	162	0.5062	0.3636	0.3171	0.3663	60	99	4.391	14	5	4028.77	12.55	0.845
2	48030612	C	T	present	TRUE	193	88	0.456	0.7273	0.561	0.505	60	99	2.233	1	3	1749.77	9.07	2.472
17	7577594	ACAGT	A	present	TRUE	150	38	0.25	0.4545	0.5122	0.5347	60	99	1.727	2	2	1119.73	1.87	0
16	68863617	G	A	present	TRUE	218	117	0.5367	0.4545	0.5366	0.6436	60	99	1.788	12	3	2370.77	10.88	4.705
7	6038872	T	C	present	TRUE	350	185	0.5274	0.3636	0.4634	0.4158	60	99	1.676	9	3	3911.77	11.18	0.388
11	108216597	G	C	present	TRUE	479	230	0.4812	0.5455	0.4634	0.396	60	99	1.969	8	3	4976.77	10.39	0
17	33446607	C	G	present	TRUE	259	134	0.5175	0.6364	0.6829	0.6436	60	99	2.097	1	3	3057.77	11.81	2.091
11	108175456	C	T	present	TRUE	244	112	0.459	0.3636	0.2683	0.3465	60	99	2.226	2	4	4380.77	17.95	2.828
17	41276044	ACT	A	present	TRUE	259	137	0.5282	0.4545	0.439	0.3762	60	99	1.97	8	4	5091.73	19.66	5.067
11	108224555	A	G	present	TRUE	400	194	0.4862	0.4545	0.439	0.4653	60	99	2.161	10	4	3910.77	9.78	0
2	215593573	C	T	present	TRUE	335	175	0.5211	0.4545	0.5122	0.495	60	99	1.472	15	3	3642.77	10.87	10.047
22	29090075	A	G	present	TRUE	163	64	0.3926	0.4545	0.4146	0.4653	59.9	99	2.852	16	4	1354.77	8.31	0
3	37059042	T	C	present	TRUE	441	218	0.4943	0.4545	0.4146	0.4257	60	99	2.655	14	4	4802.77	10.89	1.74
2	48026851	C	G	present	TRUE	441	200	0.4535	0.4545	0.4146	0.4257	60	99	2.226	9	4	4196.77	9.52	0.517
2	48027437	G	A	present	TRUE	387	201	0.5181	0.6364	0.4634	0.4554	60	99	2.926	8	4	4482.77	11.58	0.765
11	108192078	C	T	present	TRUE	280	133	0.4748	0.3636	0.4878	0.4851	60	99	1.571	7	3	3122.77	11.15	3.973
11	108160416	T	C	present	TRUE	213	98	0.4601	0.2727	0.2683	0.2871	60	99	2.586	3	4	2401.77	11.28	0.504
2	48027530	A	G	present	TRUE	745	333	0.4467	0.3636	0.4634	0.4257	60	99	2.161	1	4	6975.77	9.36	0.525
22	29095834	C	T	present	TRUE	476	206	0.4319	0.5455	0.4146	0.4356	60	99	2.862	14	5	3918.77	8.23	0.525
11	108200990	C	T	present	TRUE	436	230	0.5266	0.7273	0.4878	0.4257	60	99	1.969	3	3	4908.77	11.26	0.52
2	48027317	G	A	present	TRUE	504	261	0.5179	0.4545	0.4634	0.4158	60	99	1.788	11	3	6093.77	12.09	1.092
2	47702194	A	C	present	TRUE	291	151	0.5172	0.2727	0.4634	0.396	60	99	1.324	3	2	3720.77	12.79	0.888
22	29130520	C	T	present	TRUE	170	70	0.4142	0.4545	0.5366	0.5248	60	99	1.571	15	3	1576.77	9.28	0
22	29121087	A	G	present	TRUE	285	137	0.4806	0.3636	0.3659	0.3564	60	99	2.419	8	5	3739.77	13.12	0.431
8	90983441	ATTTGT	A	present	TRUE	170	87	0.5122	0.2727	0.3659	0.3267	60	99	4.591	4	4	2137.73	12.57	4.596
2	47637423	A	G	present	TRUE	654	336	0.5145	0.3636	0.439	0.4554	60	99	1.727	0	2	7406.77	11.33	0
22	29107974	C	T	present	TRUE	377	187	0.4947	0.5455	0.439	0.4158	60	99	2.75	6	4	4567.77	12.12	0
11	108199845	C	G	present	TRUE	398	209	0.5254	0.2727	0.3415	0.3267	60	99	3.56	7	4	4886.77	12.28	0.757
13	32893387	T	A	present	TRUE	299	151	0.5034	0.1818	0.439	0.4158	60	99	2.379	2	3	3599.77	12.04	0.417
17	33434458	T	TTA	present	TRUE	343	169	0.4925	0.2727	0.4634	0.4158	60	99	1.676	0	3	6064.73	17.68	0.839
2	48033727	T	TTCAAAAGGGACATAGAAAA	present	TRUE	275	123	0.4464	0.1818	0.3902	0.396	60	99	3.346	2	4	4316.73	15.7	1.618
2	48010397	A	G	present	TRUE	248	124	0.5	0.4545	0.6098	0.6337	60	99	2.226	7	4	2855.77	11.52	2.827
7	6026676	G	C	present	TRUE	641	302	0.471	0.5455	0.439	0.3861	60	99	3.346	0	4	6419.77	10.02	0
17	59885949	G	A	present	TRUE	478	244	0.5105	0.7273	0.5366	0.495	60	99	2.3	11	4	5832.77	12.2	1.745
2	48033991	G	GAATT	present	TRUE	239	106	0.443	0.1818	0.3171	0.3861	60	99	1.906	8	3	3956.73	16.56	1.626
13	32912414	G	T	present	TRUE	312	143	0.4583	0.1818	0.2927	0.2376	60	99	3.074	7	4	3522.77	11.29	1.346
17	41243035	C	G	present	TRUE	286	143	0.5	0.6364	0.439	0.4455	60	99	2.161	0	3	3100.77	10.84	2.586
11	108199845	C	G	present	TRUE	368	187	0.5068	0.2727	0.3415	0.3267	60	99	3.56	7	4	4361.77	11.85	0.789
17	56787332	CA	C	present	TRUE	355	190	0.5339	0.2727	0.3902	0.3663	60	99	1.848	0	3	5399.73	15.21	2.32
7	6045549	C	A	present	TRUE	347	162	0.468	0.3636	0.439	0.4554	59.52	99	2.226	2	4	4080.77	11.76	2.295
22	29130520	C	T	present	TRUE	243	131	0.5378	0.4545	0.5366	0.5248	60	99	1.571	15	3	3250.77	13.38	6.198
17	41243788	TAGAC	T	present	TRUE	341	168	0.4921	0.3636	0.439	0.396	60	99	1.788	17	3	5949.73	17.45	4.329
11	108196952	G	C	present	FALSE	121	42	0.35	0.5455	0.4634	0.3465	60	99	4.185	5	8	948.77	7.84	19.106
19	1220473	C	T	present	TRUE	356	177	0.4972	0.6364	0.6341	0.6535	60	99	2.75	4	4	3928.77	11.04	1.729
2	48010479	C	T	present	TRUE	432	214	0.4953	0.9091	0.8049	0.7822	60	99	3.64	2	5	4335.77	10.04	0
2	47707927	C	G	present	TRUE	542	264	0.487	0.5455	0.3902	0.3861	60	99	2.679	6	3	5951.77	10.98	0.522
16	23649255	T	C	present	TRUE	319	141	0.442	0.3636	0.3659	0.3861	60	99	2.586	0	4	3375.77	10.58	3.015
17	41243029	C	A	present	TRUE	281	144	0.5125	0.6364	0.5366	0.4554	60	99	1.735	3	3	3711.77	13.21	1.997
16	68847227	G	C	present	TRUE	313	141	0.4516	0.6364	0.561	0.4554	60	99	1.788	4	3	4795.77	15.32	0.414
13	32911083	A	T	present	TRUE	382	168	0.4409	0.2727	0.2683	0.297	60	99	4.28	3	7	4124.77	10.8	2.165
22	29121247	T	C	present	TRUE	445	243	0.5463	0.2727	0.4146	0.396	60	99	2.821	9	4	5748.77	12.92	1.731
22	29121328	C	G	present	TRUE	286	152	0.5298	0.6364	0.439	0.3861	60	99	2.821	8	4	3926.77	13.73	0.897
11	108099996	A	G	present	TRUE	312	178	0.5705	0.3636	0.439	0.3861	60	99	2.724	0	5	5239.77	16.79	1.35
17	59761013	AATAG	A	present	TRUE	270	144	0.5328	0.1818	0.3171	0.3069	60	99	2.094	0	4	5258.73	19.48	0
17	41245488	T	G	present	TRUE	407	207	0.5086	0.3636	0.3659	0.4158	60	99	2.226	8	4	7068.77	17.37	2.445
16	23625380	A	G	present	TRUE	427	198	0.4646	0.3636	0.3902	0.3267	60	99	2.355	2	5	4729.77	11.08	1.103
11	108160506	T	G	present	TRUE	280	149	0.5324	0.2727	0.2927	0.3366	60	99	2.161	0	3	3701.77	13.22	5.519
2	48033727	T	C	present	TRUE	296	151	0.5085	0.1818	0.3902	0.396	60	99	3.346	2	4	3688.77	12.46	3.826
2	47630468	C	G	present	TRUE	191	91	0.4764	0.8182	0.7073	0.6931	60	99	1.514	0	2	2373.77	12.43	0.53
2	47630385	T	C	present	TRUE	189	91	0.484	0.7273	0.6829	0.6733	60	99	2.097	11	3	2273.77	12.03	0.531
13	32907365	AAAAAG	A	present	TRUE	244	109	0.4454	0.1818	0.2195	0.2772	60	99	4.773	0	5	3915.73	16.05	1.574
3	37070428	G	A	present	TRUE	307	163	0.5311	0.4545	0.6098	0.505	60	99	2.161	1	3	3991.77	13	1.361
13	32912961	TACTG	T	present	TRUE	293	143	0.4879	0.1818	0.3415	0.3564	60	99	2.724	1	4	5399.73	18.43	3.179
17	59821796	T	G	present	TRUE	312	159	0.5096	0.5455	0.3171	0.3069	60	99	3.038	0	3	4096.77	13.13	5.117
13	32937319	T	G	present	TRUE	281	147	0.5233	0.3636	0.2927	0.3069	60	99	2.724	6	4	3784.77	13.47	1.441
17	59857660	T	G	present	TRUE	166	91	0.546	0.2727	0.4146	0.3465	60	99	2.032	3	3	2239.77	13.49	1.957
3	37089053	G	C	present	TRUE	461	234	0.5066	0.4545	0.5366	0.5347	60	99	1.618	1	2	5125.77	11.12	1.731
2	47709997	C	T	present	TRUE	372	175	0.4717	0.1818	0.2683	0.3168	60	99	2.964	6	4	3659.77	9.84	3.309
2	215610566	G	A	present	TRUE	147	67	0.4552	0.7273	0.4878	0.4158	60	99	1.969	0	3	1437.77	9.78	0.614
2	48027530	A	G	present	TRUE	429	175	0.4079	0.3636	0.4634	0.4257	60	99	2.161	1	4	3509.77	8.18	0.532
7	6026886	C	G	present	TRUE	217	97	0.447	0.5455	0.5854	0.6238	59.48	99	2.367	2	4	2178.77	10.04	1.652
17	59858254	G	A	present	TRUE	233	112	0.4803	0.5455	0.3659	0.3663	60	99	3.593	13	6	2506.77	10.76	1.595
11	108129807	G	C	present	TRUE	200	106	0.53	0.3636	0.2927	0.2673	60	99	2.964	10	4	2714.77	13.57	0.531
11	108099910	T	A	not_present	FALSE	212	21	0.1005	0.1818	0.2195	0.2772	60	99	3.577	0	5	249.77	1.18	52.091
7	6026564	A	AT	present	TRUE	430	218	0.5071	0.0909	0.3659	0.3762	59.96	99	2.75	0	4	5598.73	13.02	0.518
17	41245905	A	T	not_present	FALSE	178	18	0.1023	0.1818	0.3415	0.3366	59.91	97	1.618	0	2	68.77	0.39	53.175
22	29091178	C	A	present	TRUE	179	88	0.4944	0.4545	0.4634	0.4554	57.88	99	1.788	17	3	2024.77	11.31	2.57
13	32953640	G	A	present	TRUE	100	31	0.3131	0.1818	0.2683	0.3069	60	99	4.346	1	7	525.77	5.26	0.81
13	32953497	G	C	present	TRUE	201	104	0.5174	0.4545	0.3415	0.3762	60	99	2.167	2	3	2402.77	11.95	4.901
13	32929030	C	A	present	TRUE	236	131	0.5532	0.1818	0.439	0.3861	60	99	2.367	3	4	3487.77	14.78	9.383
13	32911436	A	C	present	TRUE	582	269	0.4618	0.2727	0.2195	0.3366	60	99	4.115	6	7	5918.77	10.17	1.108
11	108159762	T	A	not_present	FALSE	221	22	0.1	0.3636	0.3659	0.3465	59.28	99	1.969	0	3	158.77	0.72	68.179
11	108159735	T	A	not_present	FALSE	222	24	0.1086	0.2727	0.4146	0.396	59.66	60	2.367	0	4	31.77	0.14	65.515
11	108143280	A	T	not_present	FALSE	250	31	0.124	0.1818	0.2927	0.3267	60	72	2.097	0	3	43.77	0.18	60.3
22	29095918	C	A	present	TRUE	322	177	0.55	0.6364	0.4878	0.505	60	99	3.423	0	5	4149.77	12.89	7.473
19	1220592	T	A	not_present	FALSE	261	26	0.1	0.8182	0.7317	0.7426	59.91	99	1.906	2	3	104.77	0.4	64.816
17	7579857	A	T	not_present	FALSE	129	14	0.1085	0.1818	0.4634	0.5545	60	99	2.964	0	4	70.77	0.55	30.298
22	29121087	A	G	present	TRUE	421	225	0.5344	0.3636	0.3659	0.3564	60	99	2.419	8	5	5385.77	12.79	1.745
17	7577521	T	C	present	TRUE	262	134	0.5115	0.4545	0.561	0.5743	60	99	2.032	9	3	2826.77	10.79	2.072
13	32912499	T	A	not_present	FALSE	157	17	0.1104	0.3636	0.2927	0.297	59.92	99	2.167	0	3	107.77	0.69	43.993
3	37067370	A	T	not_present	FALSE	161	18	0.109	0.4545	0.561	0.495	60	99	1.788	11	3	91.77	0.57	37.567
13	32913454	T	A	not_present	FALSE	99	10	0.101	0.3636	0.3902	0.3366	60	99	3.296	14	5	102.77	1.04	15.472
22	29121087	A	G	present	TRUE	440	223	0.5057	0.3636	0.3659	0.3564	60	99	2.419	8	5	5313.77	12.08	0
2	215632206	A	G	present	TRUE	336	176	0.5224	0.3636	0.4146	0.3366	60	99	2.097	5	3	4226.77	12.58	0.396
17	33446607	C	G	present	TRUE	412	215	0.5207	0.6364	0.6829	0.6436	60	99	2.097	1	3	4817.77	11.69	4.013
11	108175456	C	T	present	TRUE	372	188	0.5054	0.3636	0.2683	0.3465	60	99	2.226	2	4	7080.77	19.03	3.28
11	108218074	C	CT	present	TRUE	445	238	0.5355	0.3636	0.3659	0.297	60	99	1.472	17	3	6929.73	15.57	2.429
22	29091178	C	A	present	TRUE	329	179	0.5427	0.4545	0.4634	0.4554	58.39	99	1.788	17	3	4292.77	13.05	2.953
16	68863590	G	A	present	TRUE	254	120	0.4741	0.7273	0.6829	0.5545	60	99	2.031	5	4	2525.77	9.94	0.966
17	56798159	T	C	present	TRUE	404	217	0.536	0.4545	0.4634	0.3267	60	99	2.379	12	3	4886.77	12.1	0
16	23641275	T	A	present	TRUE	200	106	0.53	0.5455	0.5366	0.495	60	99	3	12	4	2689.77	13.45	1.096
16	68835779	C	T	present	TRUE	290	156	0.5363	0.9091	0.6829	0.5347	60	99	3.962	1	6	3505.77	12.09	2.546
11	108117735	T	C	present	TRUE	447	247	0.5526	0.2727	0.2683	0.3069	60	99	1.794	11	4	5315.77	11.89	0.522
13	32914893	ATAACT	A	present	TRUE	238	106	0.4444	0.1818	0.2195	0.2673	60	99	3.783	0	3	3917.73	16.46	6.276
3	37089128	A	C	present	TRUE	522	244	0.4672	0.4545	0.4146	0.4158	60	99	1.906	8	3	5848.77	11.2	2.435
2	48027092	A	G	present	TRUE	460	229	0.4978	0.7273	0.4634	0.4455	60	99	3.074	1	4	4837.77	10.52	0
11	108117735	T	C	present	TRUE	397	200	0.5038	0.2727	0.2683	0.3069	60	99	1.794	11	4	4482.77	11.29	0.362
13	32969073	A	T	present	TRUE	290	167	0.5744	0.3636	0.3659	0.3465	60	99	3.036	13	5	3855.77	13.3	0.905
22	29121087	A	G	present	TRUE	153	68	0.4474	0.3636	0.3659	0.3564	60	99	2.419	8	5	1828.77	11.95	2.883
22	29091856	AG	A	present	TRUE	134	64	0.4809	0.2727	0.3415	0.3663	59.32	99	2.893	3	4	2097.73	15.65	7.877
11	108201108	T	G	present	TRUE	332	159	0.4804	0.3636	0.439	0.4257	60	99	3	2	4	3620.77	10.91	0
22	29121087	A	G	present	TRUE	120	69	0.575	0.3636	0.3659	0.3564	60	99	2.419	8	5	1937.77	16.15	10.083
11	108155007	AG	A	present	TRUE	793	373	0.4707	0.4545	0.3415	0.3663	60	99	2.161	5	4	10000	14.31	0
2	48026906	T	A	not_present	FALSE	190	19	0.1005	0.1818	0.3415	0.3564	59.97	99	4.542	5	5	129.77	0.68	25.558
11	108183194	A	C	present	TRUE	206	105	0.5097	0.1818	0.2927	0.3267	60	99	3.731	0	6	2769.77	13.45	1.076
2	48030637	A	AT	present	TRUE	170	80	0.4695	0.5455	0.5122	0.5248	60	99	4.346	2	8	1853.73	10.9	3.635
22	29091856	AG	A	present	TRUE	250	133	0.5309	0.2727	0.3415	0.3663	59.39	99	2.893	3	4	4399.73	17.6	2.176
17	59793412	G	A	present	TRUE	247	119	0.4837	0.3636	0.3171	0.2871	60	99	2.607	0	4	3281.77	13.29	5.142
17	41246849	TAC	T	present	TRUE	331	155	0.4691	0.3636	0.3415	0.3267	60	99	2.094	13	4	5788.73	17.49	6.577
22	29121087	A	G	present	TRUE	371	197	0.5312	0.3636	0.3659	0.3564	60	99	2.419	8	5	5194.77	14	0
22	29091207	G	A	present	TRUE	281	156	0.5536	0.4545	0.4634	0.4257	54.72	99	1.969	2	3	4250.77	15.13	1.436
17	41197784	G	A	present	TRUE	230	104	0.4537	0.6364	0.6098	0.5644	60	99	1.969	0	3	2376.77	10.33	4.564
17	59871059	C	A	present	TRUE	510	234	0.4588	0.3636	0.3659	0.297	60	99	1.848	1	3	5454.77	10.7	0
22	29091856	AG	A	present	TRUE	276	153	0.5543	0.2727	0.3415	0.3663	59.45	99	2.893	3	4	5251.73	19.03	0.439
2	47630427	A	C	present	TRUE	331	157	0.474	0.6364	0.6829	0.6535	60	99	2.679	9	4	3962.77	11.97	2.37
2	47690290	C	T	present	TRUE	632	311	0.4921	0.3636	0.439	0.3762	60	99	2.167	11	3	7170.73	11.35	2.415
16	23641776	G	A	present	TRUE	821	409	0.4976	0.4545	0.3902	0.3069	60	99	3.88	4	5	10000	12.74	0.517
22	29091172	T	G	present	TRUE	409	195	0.4767	0.4545	0.4146	0.4653	59.26	99	2.031	11	4	4692.77	11.47	1.724
22	29091827	T	C	present	TRUE	158	91	0.5732	0.6364	0.5122	0.4455	60	99	2.367	5	4	2325.77	14.72	4.751
2	47707913	A	G	present	TRUE	358	205	0.573	0.3636	0.439	0.4158	60	99	2.3	1	3	5214.77	14.57	2.271
2	47707913	A	G	present	TRUE	575	287	0.4991	0.3636	0.439	0.4158	60	99	2.3	1	3	6656.77	11.58	0
22	29091856	AG	A	present	TRUE	121	66	0.5417	0.2727	0.3415	0.3663	59.99	99	2.893	3	4	2229.73	18.43	7.07
13	32911658	CAAAAG	C	present	TRUE	343	147	0.4277	0.1818	0.3902	0.3267	60	99	2.517	0	4	5226.73	15.24	4.233
13	32913118	G	GA	present	TRUE	291	148	0.5088	0.2727	0.2927	0.3465	60	99	5.762	0	5	3611.73	12.41	6.309
22	29091856	AG	A	present	TRUE	93	50	0.5385	0.2727	0.3415	0.3663	59.51	99	2.893	3	4	1662.73	17.88	0.786
2	47707913	A	G	present	TRUE	444	229	0.5158	0.3636	0.439	0.4158	60	99	2.3	1	3	5608.77	12.63	0.519
17	56774080	T	C	present	TRUE	165	89	0.5394	0.4545	0.439	0.4158	60	99	2.031	9	4	2309.77	14	0.571
2	48027789	G	T	present	TRUE	294	142	0.4829	0.5455	0.3902	0.396	60	99	2.355	11	4	3771.77	12.83	1.395
13	32914437	GT	G	present	TRUE	484	224	0.4627	0.4545	0.439	0.396	60	99	3.107	11	5	7443.73	15.38	0.52
13	32914437	GT	G	present	TRUE	386	198	0.513	0.4545	0.439	0.396	60	99	3.107	11	5	6662.73	17.26	3.825
17	41246723	G	GCCACATGGCT	present	TRUE	235	107	0.4536	0.4545	0.5122	0.4158	60	99	1.676	3	3	2676.73	11.39	0.531
17	41258504	A	C	present	TRUE	135	51	0.3759	0.5455	0.4146	0.3366	60	99	2.448	5	3	1300.77	9.64	2.295
2	48027683	A	T	present	TRUE	164	90	0.5494	0.1818	0.3171	0.3465	60	99	2.226	9	4	2247.77	13.71	1.235
17	59937223	G	C	present	TRUE	311	141	0.4548	0.6364	0.439	0.4059	60	99	3.346	14	5	3076.77	9.89	3.052
22	29091856	AG	A	present	TRUE	300	137	0.4561	0.2727	0.3415	0.3663	58.17	99	2.893	3	4	4497.73	14.99	0.88
22	29091856	AG	A	present	TRUE	169	77	0.4556	0.2727	0.3415	0.3663	59.48	99	2.893	3	4	2548.73	15.08	6.604
11	108183194	A	C	present	TRUE	347	153	0.4409	0.1818	0.2927	0.3267	60	99	3.731	0	6	3628.77	10.46	4.102
13	32907019	A	G	present	TRUE	442	227	0.5125	0.3636	0.3659	0.3762	60	99	1.969	7	3	5347.77	12.1	4.944
13	32944555	C	A	present	TRUE	242	115	0.4772	0.6364	0.5122	0.396	60	99	1.571	13	3	2712.77	11.21	0.471
13	32914065	CAATT	C	present	TRUE	255	132	0.5182	0.1818	0.2683	0.3069	60	99	3.808	4	6	4972.73	19.5	2.135
13	32893394	A	G	present	TRUE	409	204	0.4988	0.4545	0.4634	0.396	60	99	2.097	2	3	4723.77	11.55	0
16	23641776	G	A	present	TRUE	252	119	0.4718	0.4545	0.3902	0.3069	60	99	3.88	4	5	2596.77	10.3	0
13	32914766	CTT	C	present	TRUE	166	79	0.4756	0.3636	0.3902	0.3564	60	99	1.417	0	2	2934.73	17.68	3.622
17	41209068	C	T	present	TRUE	328	167	0.5077	0.2727	0.5122	0.495	60	99	2.926	1	3	3765.77	11.48	4.968
17	41246131	TG	T	present	TRUE	741	379	0.511	0.5455	0.5122	0.3663	60	99	2.778	0	4	8454.73	11.41	0.521
2	47705406	T	G	present	TRUE	400	193	0.4836	0.5455	0.3415	0.3267	60	99	2.233	14	3	4597.77	11.49	2.629
2	47710081	C	T	present	TRUE	240	99	0.4142	0.4545	0.2927	0.2871	60	99	3.37	6	5	2094.77	8.73	4.438
11	108235926	G	A	present	TRUE	302	146	0.4834	0.4545	0.4146	0.4455	60	99	1.969	5	3	3672.77	12.16	4.488
17	41209079	T	TG	present	TRUE	88	35	0.4	0.5455	0.4878	0.4851	60	99	2.517	0	3	874.73	9.94	1.77
17	33446607	C	G	present	TRUE	336	162	0.4836	0.6364	0.6829	0.6436	60	99	2.097	1	3	3901.77	11.61	10.929
11	108199929	T	G	present	TRUE	261	128	0.4903	0.4545	0.4146	0.396	60	99	3.115	16	4	3165.77	12.13	6.682
11	108121531	C	T	present	TRUE	472	243	0.5139	0.5455	0.5366	0.4653	59.97	99	2.355	5	4	6003.77	12.72	2.445
13	32950929	G	A	present	TRUE	328	140	0.4281	0.5455	0.4634	0.4257	60	99	1.788	14	3	3171.77	9.67	0.402
11	108121463	C	A	present	TRUE	152	72	0.473	0.4545	0.3171	0.3366	60	99	2.233	6	3	1695.77	11.16	3.091
2	47703697	G	A	present	TRUE	370	156	0.4212	0.3636	0.4634	0.4257	60	99	2.233	3	3	3564.77	9.63	2.792
16	23641271	G	A	present	TRUE	542	234	0.4317	0.6364	0.561	0.495	60	99	2.926	16	4	5037.77	9.29	0
13	32903622	C	T	present	TRUE	305	157	0.5132	0.4545	0.3171	0.3267	60	99	1.629	11	3	4050.77	13.28	3.069
8	90982692	G	C	present	TRUE	292	153	0.5225	0.7273	0.4146	0.3762	60	99	3.346	4	5	3891.77	13.33	4.596
8	90983439	A	G	present	TRUE	871	409	0.4693	0.2727	0.3415	0.3168	60	99	4.591	6	4	10000	12.02	0.522
2	47630511	C	T	present	TRUE	187	87	0.4652	0.8182	0.5854	0.7327	60	99	3.148	1	5	2152.77	11.51	0.538
17	33434051	G	A	present	TRUE	241	122	0.5042	0.7273	0.6829	0.5248	60	99	2.233	2	3	2860.77	11.87	0
17	33428048	C	T	present	TRUE	357	177	0.4944	0.4545	0.4878	0.5149	60	99	2.31	1	3	3852.77	10.79	0
13	32928996	A	G	present	TRUE	360	198	0.5493	0.4545	0.4146	0.3465	60	99	2.655	6	4	4830.77	13.42	4.722
11	108196797	G	A	present	TRUE	94	33	0.3511	0.3636	0.3415	0.3366	60	99	3.48	0	3	707.77	7.53	2.858
11	108164152	G	A	present	TRUE	138	65	0.471	0.3636	0.2927	0.3465	60	99	4.28	11	6	1615.77	11.71	3.018
13	32969073	A	T	present	TRUE	196	95	0.4847	0.3636	0.3659	0.3465	60	99	3.036	13	5	2618.77	13.36	5.895
17	41234420	C	T	present	TRUE	263	126	0.4808	0.3636	0.3902	0.4158	60	99	3.148	1	5	2995.77	11.39	4.105
17	41234420	C	T	present	TRUE	231	119	0.5152	0.3636	0.3902	0.4158	60	99	3.148	1	5	3056.77	13.23	0.479
17	41246271	G	T	present	TRUE	152	66	0.4342	0.4545	0.3171	0.3762	60	99	2.031	5	4	1527.77	10.05	0.601
17	41201160	AG	A	present	TRUE	101	49	0.49	0.4545	0.5122	0.495	60	99	2.233	0	3	1611.73	15.96	2.612
17	41245531	C	A	present	TRUE	378	189	0.4987	0.4545	0.4634	0.4554	60	99	2.31	0	3	4221.77	11.17	5.195
17	41258495	A	C	present	TRUE	278	117	0.4224	0.2727	0.3902	0.3663	60	99	2.379	1	3	3091.77	11.12	2.66
17	41258495	A	C	present	TRUE	330	144	0.4373	0.2727	0.3902	0.3663	60	99	2.379	1	3	3476.77	10.54	0.84
11	108119828	T	C	present	TRUE	425	205	0.4822	0.4545	0.3415	0.3267	60	99	3.074	13	4	4858.77	11.43	0.519
11	108173749	T	C	present	TRUE	116	45	0.3879	0.4545	0.2683	0.3168	60	99	2.464	6	3	1092.77	9.42	6.089
11	108119769	G	T	present	TRUE	192	96	0.5	0.6364	0.3415	0.3663	60	99	3.074	10	4	2105.77	10.97	1.785
11	108099948	A	G	present	TRUE	236	116	0.4936	0.3636	0.3415	0.3465	60	99	2.29	4	4	3000.77	12.72	2.204
11	108154985	G	A	present	TRUE	210	96	0.4593	0.3636	0.3659	0.3069	60	99	2.655	13	4	2389.77	11.38	6.742
3	37035118	G	A	present	TRUE	263	139	0.5271	0.8182	0.5366	0.5644	60	99	2.724	13	5	3222.77	12.25	2.092
13	32969000	CTG	C	present	TRUE	278	125	0.4508	0.2727	0.3415	0.4059	60	99	3.37	1	5	4341.73	15.62	4.876
17	41215362	TTTTC	T	present	TRUE	304	154	0.5052	0.2727	0.3171	0.3465	60	99	2.964	0	5	5426.73	17.85	0.428
17	41256277	A	C	present	TRUE	182	107	0.5856	0.3636	0.2927	0.297	60	99	3.577	5	4	2974.77	16.34	1.173
17	41215334	AACATCAAGTACTT	A	present	TRUE	423	177	0.4181	0.2727	0.3171	0.2871	60	99	1.906	3	3	6303.73	14.9	0
17	41222939	A	G	present	TRUE	172	91	0.5263	0.3636	0.439	0.4158	60	99	2.29	15	4	2386.77	13.88	0
17	41246698	G	A	present	TRUE	331	173	0.5212	0.3636	0.4146	0.4059	60	99	1.571	17	3	4182.77	12.64	4.226
17	41222939	A	G	present	TRUE	198	97	0.4899	0.3636	0.439	0.4158	60	99	2.29	15	4	2415.77	12.2	2.457
17	41258495	A	C	present	TRUE	210	111	0.5286	0.2727	0.3902	0.3663	60	99	2.379	1	3	3003.77	14.3	2.363
17	41243788	TAGAC	T	present	TRUE	332	155	0.4662	0.3636	0.439	0.396	60	99	1.788	17	3	5456.73	16.44	0
17	41246723	G	GCCACATGGCT	present	TRUE	450	233	0.5183	0.4545	0.5122	0.4158	60	99	1.676	3	3	5182.73	11.52	5.936
13	32893219	G	T	present	TRUE	478	252	0.5274	0.3636	0.2195	0.3366	60	99	5.682	12	8	6618.77	13.85	0
16	23619320	A	G	present	TRUE	267	128	0.4792	0.2727	0.439	0.4356	60	99	2.821	10	4	3196.77	11.97	0.934
17	41258495	A	C	present	TRUE	347	184	0.5304	0.2727	0.3902	0.3663	60	99	2.379	1	3	5032.77	14.5	5.516
16	68849598	G	A	present	TRUE	390	193	0.4936	0.8182	0.561	0.5248	60	99	2.448	1	3	4836.77	12.4	1.186
17	41258495	A	C	present	TRUE	254	136	0.5357	0.2727	0.3902	0.3663	60	99	2.379	1	3	4013.77	15.8	7.819
16	68849598	G	A	present	TRUE	287	136	0.4739	0.8182	0.561	0.5248	60	99	2.448	1	3	3488.77	12.16	1.968
17	41258495	A	C	present	TRUE	248	140	0.5628	0.2727	0.3902	0.3663	60	99	2.379	1	3	3995.77	16.11	4.33
16	68849598	G	A	present	TRUE	274	143	0.5219	0.8182	0.561	0.5248	60	99	2.448	1	3	3771.77	13.77	0.439
17	41258495	A	C	present	TRUE	381	195	0.5105	0.2727	0.3902	0.3663	60	99	2.379	1	3	5183.77	13.61	5.837
17	59770803	G	A	present	TRUE	460	216	0.4694	0.5455	0.3902	0.4059	60	99	2.097	4	3	5106.77	11.1	0.52
17	59861673	C	T	present	TRUE	326	159	0.4877	0.2727	0.3171	0.3465	60	99	3.148	3	5	3879.77	11.9	0.836
17	41215898	G	C	present	TRUE	251	118	0.4699	0.2727	0.3415	0.396	60	99	2.821	11	4	3042.77	12.12	0.967
22	29095831	C	T	present	TRUE	313	141	0.4519	0.5455	0.4634	0.4455	60	99	2.893	8	4	3406.77	10.88	0.412
11	108216609	C	G	present	TRUE	302	154	0.5084	0.5455	0.4878	0.3762	60	99	1.514	4	2	3988.77	13.21	1.374
17	59924539	C	A	present	TRUE	294	145	0.4915	0.3636	0.3902	0.3663	60	99	2.679	5	4	3522.77	11.98	0.885
3	37092086	G	A	present	TRUE	306	156	0.5099	0.2727	0.3659	0.4356	60	99	2.3	0	3	4128.77	13.49	3.072
17	41244136	C	A	present	TRUE	338	166	0.4926	0.5455	0.4146	0.396	60	99	1.676	0	3	4064.77	12.03	4.877
13	32914065	CAATT	C	present	TRUE	297	134	0.4508	0.1818	0.2683	0.3069	60	99	3.808	4	6	4912.73	16.54	5.332
2	48033632	G	T	present	TRUE	340	182	0.5353	0.3636	0.4634	0.396	60	99	2.367	9	4	4505.77	13.25	2.309
2	48030631	C	T	present	TRUE	200	92	0.46	0.5455	0.561	0.5149	60	99	4.958	8	8	2031.77	10.16	3.204
17	41201160	AG	A	present	TRUE	408	225	0.5506	0.4545	0.5122	0.495	60	99	2.233	0	3	7636.73	18.72	0
7	6043352	C	G	present	TRUE	363	181	0.4986	0.6364	0.5122	0.4257	59.65	99	3.885	0	6	4820.77	13.28	6.045
7	6042124	A	G	present	TRUE	186	107	0.573	0.5455	0.4634	0.4851	58.53	99	2.161	6	4	3034.77	16.32	0
17	59793335	C	A	present	TRUE	266	113	0.4248	0.5455	0.4634	0.4257	60	99	3.038	0	3	2663.77	10.01	2.696
16	23647635	C	T	present	TRUE	215	111	0.514	0.1818	0.2439	0.2871	60	99	3.107	10	5	3055.77	14.21	0
17	7577604	C	A	present	TRUE	132	55	0.4167	0.5455	0.5122	0.5347	60	99	1.727	0	2	1141.77	8.65	8.011
16	68847301	C	T	present	TRUE	289	170	0.5868	0.7273	0.5854	0.4752	60	99	2.931	11	5	4125.77	14.28	0
13	32969073	A	T	present	TRUE	295	152	0.5154	0.3636	0.3659	0.3465	60	99	3.036	13	5	4184.77	14.19	7.952
2	48033789	C	T	present	TRUE	127	67	0.5238	0.3636	0.3171	0.297	60	99	1.788	1	3	1916.77	15.09	5.576
7	6045633	A	G	present	TRUE	96	54	0.5625	0.2727	0.4634	0.4455	59.81	99	2.032	4	3	1457.77	15.19	1.647
8	90992986	C	T	present	TRUE	186	89	0.4785	0.3636	0.4146	0.3663	60	99	1.788	10	3	2202.77	11.84	1.807
16	68867355	C	A	present	TRUE	117	66	0.5641	0.4545	0.5122	0.5347	60	99	2.3	5	4	1584.77	13.55	3.353
22	29107974	C	T	present	TRUE	436	229	0.5242	0.5455	0.439	0.4158	60	99	2.75	6	4	5276.77	12.1	0.518
22	29121087	A	G	present	TRUE	422	200	0.4739	0.3636	0.3659	0.3564	60	99	2.419	8	5	4749.77	11.26	4.915
22	29091121	C	CT	present	TRUE	305	132	0.4333	0.4545	0.4146	0.3762	59.62	99	1.969	3	3	3893.73	12.77	1.385
22	29121087	A	G	present	TRUE	357	166	0.4648	0.3636	0.3659	0.3564	60	99	2.419	8	5	3854.77	10.8	1.74
17	33445575	C	T	present	TRUE	390	179	0.4585	0.6364	0.5366	0.5941	60	99	2.226	12	4	4079.77	10.46	3.83
17	59857686	G	A	present	TRUE	291	137	0.4724	0.4545	0.3659	0.3762	60	99	2.517	0	4	3439.77	11.82	3.869
2	47637423	A	G	present	TRUE	225	123	0.5446	0.3636	0.439	0.4554	60	99	1.727	0	2	3121.77	13.87	0
2	47703678	G	C	present	TRUE	439	217	0.4954	0.4545	0.4634	0.495	60	99	2.233	4	3	4860.77	11.07	0
17	41256984	A	C	present	TRUE	318	166	0.522	0.0909	0.3659	0.3465	60	99	2.517	0	3	4299.77	13.52	0
2	47710015	T	G	present	TRUE	304	135	0.4455	0.4545	0.2683	0.2871	60	99	3.148	0	4	3419.77	11.25	0.419
13	32906876	CA	C	present	TRUE	331	157	0.4735	0.2727	0.3171	0.3564	60	99	3.37	12	5	4193.73	12.67	0.849
13	32913836	C	CA	present	TRUE	283	134	0.4725	0.1818	0.2683	0.2871	60	99	4.6	0	7	3059.73	10.81	2.022
22	29091856	AG	A	present	TRUE	269	121	0.4515	0.2727	0.3415	0.3663	59.28	99	2.893	3	4	4012.73	14.92	2.051
22	29083962	G	A	present	TRUE	326	158	0.4846	0.3636	0.5122	0.4851	59.07	99	2.893	9	4	4013.77	12.31	0.4
2	48030670	G	A	present	TRUE	244	118	0.4855	0.6364	0.439	0.4158	60	99	2.032	8	3	2540.77	10.41	0.469
22	29121360	A	T	present	TRUE	282	144	0.5089	0.1818	0.3415	0.3861	60	99	1.686	4	4	3411.77	12.1	2.593
22	29090054	G	A	present	TRUE	97	49	0.5052	0.3636	0.439	0.5149	55.72	99	2.679	1	4	1093.77	11.28	3.78
13	32914893	ATAACT	A	present	TRUE	315	158	0.5	0.1818	0.2195	0.2673	60	99	3.783	0	3	5968.73	18.95	8.573
11	108216623	ACTT	A	present	TRUE	206	92	0.449	0.3636	0.3902	0.3861	60	99	1.618	1	2	3284.73	15.95	2.472
16	68863674	G	A	present	TRUE	210	92	0.4369	0.4545	0.4634	0.4752	60	99	4.5	13	4	2043.77	9.73	0.558
17	7578407	G	A	present	TRUE	421	90	0.2145	0.7273	0.6585	0.6238	60	99	2.219	5	5	1068.77	2.54	1.376
16	23632678	C	G	present	TRUE	112	61	0.5446	0.3636	0.3902	0.4059	60	99	2.778	2	3	1562.77	13.95	1.53
16	23614877	G	C	present	TRUE	372	164	0.4402	0.5455	0.5366	0.495	60	99	2.75	16	4	3842.77	10.33	6.098
11	108172386	G	T	present	TRUE	504	271	0.5377	0.5455	0.3902	0.3762	60	99	2.633	15	5	7052.77	13.99	0.526
22	29092971	A	C	present	TRUE	300	149	0.495	0.3636	0.3902	0.4059	60	99	2.367	6	4	3628.77	12.1	0.419
11	108216623	A	G	present	TRUE	324	135	0.4161	0.3636	0.3902	0.3861	60	99	1.618	1	2	3295.77	10.17	5.853
2	47641475	G	C	present	TRUE	153	78	0.5066	0.3636	0.3659	0.3465	60	99	2.3	2	3	2016.77	13.18	2.913
8	90994963	GAA	G	present	TRUE	349	158	0.4522	0.2727	0.3902	0.3465	60	99	2.3	0	4	5840.73	16.74	4.813
13	32911325	A	ATT	present	TRUE	184	93	0.5054	0.0909	0.2927	0.3465	60	99	4.478	0	6	3532.73	19.2	4.191
11	108202677	CAG	C	present	TRUE	206	96	0.465	0.3636	0.3659	0.396	60	99	2.517	1	3	3481.73	16.9	4.935
3	37038184	A	G	present	TRUE	247	110	0.4467	0.5455	0.4878	0.4554	60	99	2.379	7	3	2457.77	9.95	2.169
8	90982692	G	C	present	TRUE	345	184	0.5322	0.7273	0.4146	0.3762	60	99	3.346	4	5	4448.77	12.89	0.817
11	108183193	AAAAGT	A	present	TRUE	198	97	0.4896	0.1818	0.2927	0.3267	60	99	3.731	0	6	2285.73	11.54	1.757
16	68857382	C	A	present	TRUE	373	171	0.4582	0.2727	0.4146	0.4653	60	99	2.032	5	3	3947.77	10.58	3.934
22	29092948	G	A	present	TRUE	273	46	0.1697	0.4545	0.3902	0.4257	60	99	2.367	13	4	525.77	1.93	1.265
2	215674253	ATCCTCGGCTGCCGGT	A	present	TRUE	228	118	0.5192	0.7273	0.7073	0.6832	60	99	2.31	8	3	3952.73	17.34	0
17	33430511	G	A	present	TRUE	139	82	0.5899	0.6364	0.5854	0.5545	59.81	99	2.517	9	4	1871.77	13.47	5.203
2	48010628	A	AC	not_present	FALSE	93	11	0.1136	0.7273	0.7561	0.7228	60	99	3.885	1	5	86.73	0.93	1.315
17	41247941	T	G	present	TRUE	184	92	0.5	0.4545	0.4146	0.4059	60	99	2.433	6	4	2523.77	13.72	0.541
2	47630468	C	G	present	TRUE	165	78	0.4727	0.8182	0.7073	0.6931	60	99	1.514	0	2	1992.77	12.08	4.53
16	68845758	G	A	present	TRUE	345	171	0.4971	0.6364	0.6585	0.5347	60	99	2.367	8	4	4374.77	12.68	0.39
22	29091804	A	G	present	TRUE	143	71	0.4965	0.4545	0.4878	0.495	59.88	99	2.655	7	5	1883.77	13.17	2.966
17	59878700	A	G	present	TRUE	246	119	0.4836	0.2727	0.439	0.4257	60	99	2.448	10	3	3280.77	13.34	0.463
2	215632251	T	A	present	TRUE	230	117	0.5087	0.2727	0.439	0.4455	60	99	1.906	7	3	2746.77	11.94	4.463
13	32910744	C	A	present	TRUE	317	158	0.4984	0.3636	0.3659	0.396	60	99	2.655	16	4	4241.77	13.38	1.333
13	32900739	C	T	present	TRUE	208	99	0.4783	0.4545	0.439	0.3861	60	99	2.097	10	3	2475.77	11.9	2.375
3	37089154	T	C	present	TRUE	159	70	0.4423	0.2727	0.3902	0.3762	60	99	2.161	0	3	1839.77	11.57	1.265
3	37035145	T	C	present	TRUE	208	92	0.4417	0.2727	0.439	0.5644	60	99	1.969	8	3	2319.77	11.15	1.715
16	68867388	G	A	present	TRUE	830	392	0.4727	0.8182	0.6585	0.6238	60	99	1.909	13	4	9782.77	11.79	1.101
16	68867388	G	A	present	TRUE	337	169	0.5	0.8182	0.6585	0.6238	60	99	1.909	13	4	3733.77	11.08	4.171
16	68835586	T	G	present	TRUE	467	218	0.4677	0.4545	0.4634	0.4455	60	99	2.367	6	4	5064.77	10.85	0
2	48033727	T	TTCAAAAGGGACATAGAAAA	present	TRUE	146	66	0.4522	0.1818	0.3902	0.396	60	99	3.346	2	4	2628.73	18.01	2.408
16	23649273	G	C	present	TRUE	258	114	0.4436	0.6364	0.4878	0.3465	60	99	3.179	11	5	2816.77	10.92	0.454
8	90960117	C	G	present	TRUE	168	82	0.4881	0.2727	0.2195	0.3069	60	99	4.905	1	4	2244.77	13.36	3.554
16	23647248	G	C	present	TRUE	702	352	0.5014	0.4545	0.3659	0.3267	60	99	2.31	9	3	8216.77	11.7	0.521
19	1223013	A	C	present	TRUE	238	124	0.521	0.6364	0.5854	0.6337	60	99	2.607	10	3	3284.77	13.8	9.248
17	56811555	G	A	present	TRUE	313	152	0.4855	0.5455	0.5854	0.4455	60	99	2.448	2	3	3679.77	11.76	3.061
11	108218084	T	G	present	FALSE	243	33	0.1369	0.2727	0.2927	0.2673	60	99	1.909	17	4	249.77	1.03	1.47
22	29106013	A	C	present	TRUE	120	67	0.5593	0.1818	0.2195	0.2772	60	99	3.96	5	5	1565.77	13.05	4.608
16	23641629	C	G	present	TRUE	240	118	0.4937	0.3636	0.4146	0.3861	60	99	1.969	9	3	3077.77	12.82	2.855
19	1207160	A	G	present	TRUE	210	90	0.4286	0.2727	0.4634	0.5545	60	99	2.607	15	4	1946.77	9.27	3.967
19	1220587	A	G	present	TRUE	206	99	0.4806	0.6364	0.7317	0.7426	60	99	1.788	0	3	2556.77	12.41	3.146
11	108180900	A	G	present	TRUE	468	236	0.5043	0.2727	0.3171	0.297	60	99	3.346	3	5	5776.77	12.34	4.957
11	108192112	T	G	present	TRUE	115	57	0.4957	0.5455	0.5366	0.4653	60	99	2.536	10	3	1415.77	12.31	1.515
17	59770872	A	G	present	FALSE	102	11	0.11	0.2727	0.2683	0.3168	60	61	3.889	5	6	32.77	0.32	1.227
7	6029452	G	C	present	TRUE	501	260	0.519	0.6364	0.4634	0.3861	60	99	1.676	10	3	7092.77	14.16	3.213
2	47637473	G	A	present	TRUE	146	54	0.3699	0.7273	0.4878	0.4851	60	99	2.586	5	4	1336.77	9.16	6.436
17	59878714	A	G	present	TRUE	369	166	0.4493	0.2727	0.4634	0.4653	60	99	2.926	7	4	3624.77	9.82	1.705
17	59763509	G	A	present	TRUE	333	138	0.4134	0.6364	0.4634	0.4158	60	99	2.3	2	3	3555.77	10.68	1.32
2	47690208	T	A	present	TRUE	275	127	0.4613	0.2727	0.2927	0.3366	60	99	2.679	12	4	2972.77	10.81	0.943
19	1226491	C	T	present	TRUE	247	128	0.5184	0.8182	0.7317	0.6733	60	99	3.192	3	4	2866.77	11.61	1.536
7	6027117	G	A	present	TRUE	231	115	0.4957	0.4545	0.4878	0.4752	59.37	99	2.031	5	4	2814.77	12.19	1.582
17	59937223	G	C	present	TRUE	252	137	0.5422	0.6364	0.439	0.4059	60	99	3.346	14	5	3626.77	14.39	4.262
17	56774141	T	G	present	TRUE	499	246	0.4939	0.2727	0.3902	0.4554	60	99	2.226	0	4	5920.77	11.87	1.101
2	48026852	G	A	present	TRUE	322	167	0.5188	0.5455	0.439	0.4257	60	99	2.226	10	4	3838.77	11.92	1.324
17	59876546	G	A	present	TRUE	457	221	0.4835	0.5455	0.439	0.4059	60	99	1.969	1	3	5145.77	11.26	0
11	108158415	A	G	present	TRUE	322	145	0.4517	0.5455	0.4878	0.4158	60	99	1.571	15	3	3627.77	11.27	14.707
11	108150224	C	G	present	TRUE	466	242	0.5184	0.5455	0.4146	0.3663	60	99	2.679	10	4	5692.77	12.22	0.522
2	48010402	C	A	present	TRUE	354	173	0.4886	0.6364	0.6098	0.6535	60	99	2.226	2	4	3680.77	10.4	0.386
16	23634315	C	A	present	TRUE	551	259	0.4699	0.3636	0.3902	0.4158	60	99	1.848	9	3	5520.77	10.02	1.103
17	33428330	C	T	present	TRUE	179	103	0.5754	0.8182	0.6341	0.5941	60	99	2.679	2	3	2597.77	14.51	0.559
2	48028226	G	A	present	TRUE	265	129	0.4886	0.6364	0.4146	0.4158	60	99	1.906	13	3	3136.77	11.84	0
17	33446602	C	G	present	TRUE	386	201	0.5208	0.7273	0.6098	0.6238	60	99	2.097	1	3	5147.77	13.34	1.658
17	33428313	A	T	not_present	FALSE	97	10	0.1031	0.5455	0.6341	0.6238	60	90	2.097	0	3	61.77	0.64	17.712
17	56770018	C	T	present	TRUE	436	236	0.5415	0.5455	0.6098	0.5941	60	99	2.161	5	3	5640.77	12.94	3.197
17	56801418	G	T	present	TRUE	369	195	0.5273	0.4545	0.4878	0.4158	60	99	2.724	5	4	4388.77	11.89	3.32
2	48027789	G	T	present	TRUE	389	186	0.4793	0.5455	0.3902	0.396	60	99	2.355	11	4	4293.77	11.04	0
17	56798125	A	G	present	TRUE	477	215	0.4517	0.3636	0.2927	0.3366	60	99	2.679	11	4	4770.77	10	3.194
13	32914118	G	A	present	TRUE	177	79	0.4463	0.2727	0.2439	0.2772	60	99	3.4	0	4	2051.77	11.59	0
11	108203508	A	T	not_present	FALSE	96	10	0.1042	0.2727	0.3659	0.3267	60	96	1.571	0	3	67.77	0.71	27.216
2	47639603	T	A	not_present	FALSE	240	24	0.1004	0.3636	0.2927	0.3663	59.94	99	5.042	9	7	127.77	0.53	59.263
16	68849431	A	C	present	TRUE	483	228	0.4718	0.4545	0.4878	0.4257	60	99	2.367	2	4	4885.77	10.12	1.106
2	48010630	C	CCCGCT	not_present	FALSE	129	13	0.1032	0.6364	0.7561	0.7327	59.96	99	4.2	3	5	125.73	0.97	4.171
2	48033595	G	C	present	TRUE	281	138	0.4911	0.5455	0.3171	0.4059	60	99	3.296	15	5	3249.77	11.57	1.986
2	48010629	C	CCCCGCTACCTGGTGGGGGCAG	not_present	FALSE	92	14	0.1512	0.6364	0.7561	0.7228	60	99	3.885	2	5	270.73	2.94	26.548
22	29130520	C	T	present	TRUE	272	131	0.4815	0.4545	0.5366	0.5248	60	99	1.571	15	3	2962.77	10.89	7.398
13	32937381	C	G	present	TRUE	353	180	0.5099	0.6364	0.3902	0.3861	60	99	2.793	6	5	4463.77	12.65	0
7	6045615	T	G	present	TRUE	200	104	0.5176	0.5455	0.4878	0.4851	59.68	99	1.848	6	3	2432.77	12.16	1.729
3	37053547	A	G	present	TRUE	245	116	0.4754	0.6364	0.5122	0.4752	60	99	2.032	10	3	2810.77	11.47	2.16
2	48018088	T	G	present	TRUE	373	167	0.4477	0.2727	0.5122	0.4653	60	99	2.778	0	3	3585.77	9.61	0.782
11	108160495	T	C	present	TRUE	165	78	0.4727	0.2727	0.3415	0.3366	60	99	2.3	2	3	1806.77	10.95	2.722
17	59853887	G	A	present	TRUE	402	183	0.4561	0.5455	0.561	0.4455	59.97	99	2.926	6	4	4363.77	10.86	0.362
13	32914109	GTAAT	G	present	TRUE	363	190	0.5239	0.0909	0.3171	0.2475	60	99	2.586	9	4	7045.73	19.41	4.017
11	108127006	G	A	present	TRUE	194	92	0.4767	0.2727	0.4878	0.4455	60	99	1.788	6	3	2289.77	11.8	2.473
22	29130520	C	T	present	TRUE	133	69	0.5188	0.4545	0.5366	0.5248	60	99	1.571	15	3	1604.73	12.07	2.209
2	215593432	TCA	T	present	TRUE	323	156	0.4836	0.4545	0.439	0.4653	60	99	1.969	6	3	5300.73	16.41	1.359
17	41223038	A	T	present	TRUE	336	164	0.488	0.3636	0.4634	0.4554	60	99	2.097	1	3	3892.77	11.59	3.534
17	41245210	G	C	present	TRUE	435	240	0.5522	0.6364	0.439	0.4257	60	99	1.788	4	3	5597.77	12.87	1.095
13	32950821	C	T	present	TRUE	406	190	0.4677	0.1818	0.3659	0.3366	60	99	2.724	1	4	4613.77	11.36	0
13	32913898	A	C	present	TRUE	471	243	0.5161	0.3636	0.3415	0.3663	60	99	2.433	0	3	5948.77	12.63	1.1
22	29090060	C	T	present	TRUE	331	159	0.4804	0.4545	0.4878	0.495	59.66	99	2.517	1	4	3813.77	11.52	0.832
8	90982705	A	C	present	TRUE	232	106	0.4565	0.1818	0.3659	0.4059	60	99	3.56	4	5	2939.77	12.67	8.377
2	48030646	C	G	present	TRUE	291	143	0.4912	0.6364	0.5122	0.4752	60	99	4.958	0	8	3608.77	12.4	5.451
7	6042124	A	G	present	TRUE	260	131	0.5039	0.5455	0.4634	0.4851	59.19	99	2.161	6	4	3569.77	13.73	9.886
2	48026851	C	T	present	TRUE	71	33	0.4648	0.4545	0.4146	0.4257	60	99	2.226	9	4	941.77	13.26	2.011
7	6042124	A	G	present	TRUE	98	51	0.5204	0.5455	0.4634	0.4851	59.27	99	2.161	6	4	1419.77	14.49	1.621
17	59770803	G	A	present	TRUE	267	131	0.4906	0.5455	0.3902	0.4059	60	99	2.097	4	3	3202.77	12	0.444
8	90992986	C	T	present	TRUE	296	144	0.4881	0.3636	0.4146	0.3663	60	99	1.788	10	3	3990.77	13.48	3.813
11	108172382	G	C	present	TRUE	409	213	0.5208	0.3636	0.3902	0.3564	60	99	3.167	11	7	5574.77	13.63	1.102
11	108173650	C	T	present	TRUE	384	189	0.4909	0.3636	0.3171	0.3564	60	99	2.094	8	4	4497.77	11.71	3.827
13	32937371	A	G	present	TRUE	214	88	0.4131	0.5455	0.3171	0.3564	60	99	4.115	11	6	2100.77	9.82	2.38
22	29091207	G	A	present	TRUE	259	138	0.531	0.4545	0.4634	0.4257	55.85	99	1.969	2	3	3297.77	12.73	6.734
17	59861673	C	T	present	TRUE	325	159	0.489	0.2727	0.3171	0.3465	60	99	3.148	3	5	3227.77	9.93	0
13	32953506	T	C	present	TRUE	224	110	0.4933	0.2727	0.3171	0.3861	60	99	2.233	4	3	3023.77	13.5	0
19	1219387	C	T	present	TRUE	227	134	0.5896	0.5455	0.6829	0.6832	60	99	2.448	1	3	3216.77	14.17	0
22	29091154	T	C	present	TRUE	188	95	0.5053	0.1818	0.4146	0.4257	59.73	99	2.161	3	4	2314.77	12.31	5.129
2	48027539	C	G	present	TRUE	270	115	0.4275	0.4545	0.4146	0.4554	60	99	2.367	4	4	2839.77	10.52	0.448
17	59926584	A	G	present	TRUE	383	174	0.4541	0.2727	0.439	0.3366	60	99	2.3	2	3	4014.77	10.48	0.771
2	48033719	G	C	present	TRUE	340	161	0.4735	0.4545	0.439	0.3861	60	99	2.926	10	4	3911.77	11.51	0.819
22	29121360	A	T	present	TRUE	406	200	0.4926	0.1818	0.3415	0.3861	60	99	1.686	4	4	4283.77	10.55	2.428
16	23641014	T	A	present	TRUE	293	141	0.4812	0.1818	0.3415	0.4653	60	99	2.633	0	4	3188.77	10.88	1.389
22	29091207	G	A	present	TRUE	276	118	0.4291	0.4545	0.4634	0.4257	55.97	99	1.969	2	3	2657.77	9.63	0
22	29091856	AG	A	present	TRUE	536	253	0.4727	0.2727	0.3415	0.3663	58.95	99	2.893	3	4	8420.73	15.71	0.519
8	90992986	C	T	present	TRUE	126	74	0.584	0.3636	0.4146	0.3663	60	99	1.788	10	3	1902.77	15.1	0.673
2	47707913	A	G	present	TRUE	144	66	0.4583	0.3636	0.439	0.4158	60	99	2.3	1	3	1812.77	12.59	7.43
22	29091856	AG	A	present	TRUE	61	26	0.4262	0.2727	0.3415	0.3663	59.86	99	2.893	3	4	829.73	13.6	7.125
13	32910420	TG	T	present	TRUE	172	79	0.462	0.3636	0.3659	0.3168	60	99	2.517	1	4	2446.73	14.23	0
17	59937223	G	C	present	TRUE	289	143	0.4948	0.6364	0.439	0.4059	60	99	3.346	14	5	3330.77	11.53	0.896
22	29121087	A	G	present	TRUE	363	173	0.4778	0.3636	0.3659	0.3564	60	99	2.419	8	5	4145.77	11.42	0.793
11	108117845	CTG	C	present	TRUE	186	109	0.5856	0.3636	0.3902	0.3465	60	99	1.618	5	2	4172.73	22.43	1.173
17	41245513	T	A	present	TRUE	241	115	0.4792	0.5455	0.439	0.4356	60	99	2.704	17	3	2875.77	11.93	2.863
11	108172486	TC	T	present	TRUE	284	149	0.523	0.4545	0.439	0.3366	60	99	2.031	8	4	5093.73	17.94	7.198
2	215646012	T	C	present	TRUE	302	143	0.4735	0.3636	0.4634	0.3861	60	99	2.633	0	5	3323.77	11.01	1.37
7	6029571	T	C	present	TRUE	211	112	0.5311	0.1818	0.3659	0.2871	60	99	2.3	14	4	2697.77	12.79	1.694
7	6029571	T	C	present	TRUE	267	132	0.4962	0.1818	0.3659	0.2871	60	99	2.3	14	4	3272.77	12.26	0
22	29091856	AG	A	present	TRUE	202	93	0.4596	0.2727	0.3415	0.3663	58.31	99	2.893	3	4	3030.73	15	0.522
16	23614792	G	C	present	TRUE	176	89	0.5029	0.3636	0.2927	0.3168	60	99	2.3	5	3	2008.77	11.41	4.371
11	108137932	A	T	present	TRUE	305	161	0.5263	0.4545	0.4146	0.4059	60	99	2.167	11	3	3872.77	12.7	0.871
19	1223029	CCCA	C	present	TRUE	275	155	0.5651	0.7273	0.6341	0.6436	60	99	2.3	0	3	5917.73	21.52	0.448
17	7577121	G	A	present	TRUE	304	47	0.1533	0.6364	0.5854	0.5248	60	99	2.233	4	3	356.77	1.17	1.256
11	108115595	G	T	present	TRUE	526	240	0.4559	0.3636	0.4146	0.3762	60	99	2.233	2	3	5973.77	11.36	0.525
13	32953435	A	G	present	TRUE	661	315	0.4772	0.2727	0.3415	0.3366	60	99	3.148	7	5	8235.77	12.46	0.522
17	41226374	G	A	present	TRUE	232	114	0.4914	0.4545	0.4878	0.4554	60	99	2.536	0	3	2526.77	10.89	5.309
19	1207006	A	G	present	TRUE	303	126	0.4172	0.7273	0.6341	0.6238	60	99	1.618	0	2	3030.77	10	0.882
11	108170579	T	C	present	TRUE	364	48	0.1306	0.4545	0.439	0.3663	60	99	1.727	2	2	361.77	0.99	2.74
13	32936769	C	G	present	TRUE	368	180	0.4891	0.4545	0.3659	0.4257	60	99	2.379	1	3	4276.77	11.62	2.197
7	6029571	T	C	present	TRUE	352	173	0.4928	0.1818	0.3659	0.2871	60	99	2.3	14	4	3957.77	11.24	3.443
2	47698121	A	T	present	TRUE	210	112	0.5333	0.1818	0.2439	0.2871	60	99	3.423	13	5	3165.77	15.08	1.067
2	48027675	CAAG	C	present	TRUE	278	134	0.4829	0.4545	0.2683	0.3762	60	99	2.367	17	4	4804.73	17.28	1.475
17	59876477	A	G	present	TRUE	142	63	0.4437	0.6364	0.4878	0.3663	60	99	1.794	11	4	1531.77	10.79	0.62
22	29083950	G	A	present	TRUE	135	58	0.4296	0.8182	0.6341	0.5446	59.83	99	3.148	0	4	1516.77	11.24	6.483
2	47656969	C	T	present	TRUE	109	57	0.5185	0.4545	0.4146	0.4059	60	99	2.778	11	3	1417.77	13.01	3.586
17	33430475	TC	T	present	TRUE	258	112	0.4331	0.5455	0.561	0.6139	60	99	1.969	0	3	3106.73	12.04	2.764
11	108160457	T	A	present	TRUE	333	148	0.4441	0.3636	0.439	0.3267	60	99	3.148	2	5	3097.77	9.3	0.4
2	48033484	G	A	present	TRUE	396	205	0.5178	0.7273	0.4634	0.3465	60	99	1.794	12	4	4321.77	10.91	0.756
2	215593563	G	A	present	TRUE	696	325	0.4675	0.5455	0.4878	0.4851	60	99	1.472	5	3	6560.77	9.43	0
16	23649399	G	A	present	TRUE	531	268	0.5047	0.7273	0.4878	0.3663	60	99	1.906	0	3	5688.77	10.71	0.522
11	108196182	G	C	present	TRUE	501	222	0.4438	0.3636	0.3902	0.4158	60	99	2.75	8	4	4603.77	9.19	1.108
17	59876606	C	T	present	TRUE	431	214	0.4965	0.4545	0.4634	0.396	60	99	1.676	13	3	4718.77	10.95	0.522
11	108160416	T	C	present	TRUE	191	78	0.4105	0.2727	0.2683	0.2871	60	99	2.586	3	4	1982.77	10.38	12.57
17	59861783	TCCCTATAAGAAATTA	T	present	TRUE	247	106	0.4309	0.3636	0.3171	0.3465	60	99	2.964	3	5	3879.73	15.71	3.576
22	29091774	C	G	present	TRUE	191	74	0.3895	0.4545	0.5366	0.5248	59.7	99	2.778	7	3	1763.77	9.23	7.373
22	29121079	T	C	present	TRUE	303	152	0.5017	0.3636	0.3415	0.3663	60	99	2.219	16	5	3705.77	12.23	0.88
22	29115450	C	T	present	TRUE	145	67	0.4615	0.4545	0.3171	0.3267	60	99	2.594	9	6	1631.77	11.25	0.619
16	23641146	C	A	present	TRUE	307	130	0.4248	0.4545	0.5122	0.4752	60	99	1.969	6	3	3105.77	10.12	0.879
17	41203088	A	C	present	TRUE	283	160	0.5643	0.6364	0.5854	0.5545	60	99	2.448	2	3	4007.77	14.16	2.646
16	23649435	C	A	present	TRUE	298	132	0.4441	0.1818	0.3171	0.4158	60	99	3.625	9	4	3054.77	10.25	0.422
16	23619315	G	C	present	TRUE	312	164	0.5241	0.4545	0.4878	0.4356	60	99	2.586	15	4	3950.77	12.66	1.87
17	59886117	G	T	present	TRUE	269	128	0.4774	0.6364	0.5122	0.3762	60	99	3.64	0	5	2619.77	9.74	1.468
17	59857658	G	C	present	TRUE	143	64	0.4507	0.4545	0.3902	0.3366	60	99	1.906	5	3	1576.77	11.03	12.219
17	59760675	CAT	C	present	TRUE	206	109	0.53	0.4545	0.3171	0.2673	60	99	4.591	9	5	4086.73	19.84	2.433
2	48027719	A	C	present	TRUE	277	146	0.5271	0.1818	0.3415	0.3267	60	99	2.517	10	4	4047.77	14.61	0
2	47637373	A	G	present	TRUE	265	134	0.5038	0.5455	0.439	0.4653	60	99	2.097	6	3	3363.77	12.69	0.94
3	37081709	G	A	present	TRUE	291	132	0.4536	0.6364	0.5122	0.4653	60	99	1.906	1	3	2965.77	10.19	1.393
11	108186821	G	C	present	TRUE	376	181	0.4826	0.7273	0.5366	0.4455	60	99	2.3	11	4	3907.77	10.39	2.19
2	47707913	A	G	present	TRUE	358	179	0.5	0.3636	0.439	0.4158	60	99	2.3	1	3	4461.77	12.46	2.225
2	48028285	G	A	present	TRUE	276	129	0.4669	0.4545	0.4634	0.396	60	99	1.629	7	3	2873.77	10.41	2.644
2	215657167	T	A	not_present	FALSE	33	6	0.1875	0.1818	0.1951	0.3366	60	76	4.04	15	6	47.77	1.45	7.497
11	108214064	ATTTCAGTGCC	A	present	TRUE	178	80	0.4491	0.2727	0.4146	0.3762	60	99	2.821	16	4	2787.73	15.66	9.424
8	90965843	G	T	present	TRUE	263	124	0.4715	0.2727	0.4146	0.3861	60	99	2.367	4	4	3490.77	13.27	2.695
16	68867388	G	A	present	TRUE	112	40	0.3604	0.8182	0.6585	0.6238	60	99	1.909	13	4	890.77	7.95	2.562
11	108100002	C	A	present	TRUE	186	102	0.5489	0.4545	0.439	0.3861	60	99	2.793	5	5	2605.77	14.01	1.843
2	48010628	A	AC	not_present	FALSE	109	11	0.1038	0.7273	0.7561	0.7228	60	99	3.885	1	5	138.73	1.27	13.391
2	48033991	G	GAATT	present	TRUE	199	85	0.4271	0.1818	0.3171	0.3861	60	99	1.906	8	3	3133.73	15.75	11.068
7	6038872	T	C	present	TRUE	126	56	0.448	0.3636	0.4634	0.4158	60	99	1.676	9	3	1425.77	11.32	0.67
2	48010628	A	AC	not_present	FALSE	39	9	0.2308	0.7273	0.7561	0.7228	60	99	3.885	1	5	229.73	5.89	0
2	48027469	T	A	present	TRUE	349	191	0.5462	0.4545	0.4146	0.4455	60	99	2.367	5	4	4329.77	12.41	0.814
16	68863590	G	A	present	TRUE	637	292	0.458	0.7273	0.6829	0.5545	60	99	2.031	5	4	6571.77	10.32	1.756
17	56801419	C	G	present	TRUE	135	65	0.4851	0.5455	0.4878	0.4059	60	99	2.893	6	4	1733.77	12.84	0.643
11	108115595	G	A	present	TRUE	303	142	0.4684	0.3636	0.4146	0.3762	60	99	2.233	2	3	3360.77	11.09	0.877
13	32914148	C	T	present	TRUE	418	197	0.4712	0.4545	0.2927	0.3267	60	99	4.682	6	5	4450.77	10.65	0.521
16	68863556	G	A	present	TRUE	87	33	0.3793	0.3636	0.439	0.4851	60	99	3.654	8	6	697.77	8.02	4.195
11	108235926	G	A	present	TRUE	812	397	0.4895	0.4545	0.4146	0.4455	60	99	1.969	5	3	9474.77	11.67	0.517
11	108203486	T	G	present	TRUE	325	168	0.5169	0.2727	0.3171	0.297	60	99	4.52	6	6	3975.77	12.23	0.401
2	47630468	C	G	present	TRUE	110	53	0.4818	0.8182	0.7073	0.6931	60	99	1.514	0	2	1343.77	12.22	2.431
13	32914437	GT	G	present	TRUE	169	71	0.4192	0.4545	0.439	0.396	60	99	3.107	11	5	2270.73	13.44	5.673
13	32945144	G	A	present	TRUE	180	93	0.517	0.3636	0.3659	0.396	60	99	3.346	3	4	2316.77	12.87	8.863
11	108163386	C	T	present	TRUE	190	93	0.4921	0.4545	0.3902	0.4158	60	99	2.097	0	3	2203.77	11.6	0
19	1223090	G	A	present	TRUE	339	181	0.5343	0.7273	0.6829	0.6238	60	99	1.844	0	2	3984.77	11.75	4.182
17	56787324	C	G	present	TRUE	227	109	0.4802	0.4545	0.4634	0.4059	60	99	2.161	5	3	2755.77	12.14	0
8	90976703	A	G	present	TRUE	134	77	0.5746	0.3636	0.439	0.3663	60	99	2.852	15	4	1989.77	14.85	1.385
2	48032800	A	G	present	TRUE	187	89	0.4754	0.4545	0.439	0.3762	60	99	1.472	11	3	2010.77	10.75	3.413
11	108142096	G	A	present	TRUE	303	142	0.47	0.5455	0.4634	0.4059	60	99	1.969	3	3	3243.77	10.71	1.372
8	90996774	G	C	present	TRUE	265	139	0.5227	0.8182	0.7561	0.7228	60	99	2.852	0	3	3220.77	12.15	3.348
16	68857469	G	A	present	TRUE	298	163	0.5455	0.5455	0.5122	0.5446	60	99	2.167	12	3	4104.77	13.77	0.885
8	90960089	A	C	present	TRUE	202	95	0.4703	0.4545	0.4146	0.3168	60	99	2.607	7	3	2396.77	11.87	0.516
17	59878615	C	T	present	TRUE	310	155	0.4984	0.5455	0.3171	0.3564	60	99	2.355	16	4	3296.77	10.63	2.443
17	7578470	C	T	present	TRUE	323	173	0.5346	0.9091	0.7317	0.6535	60	99	3.148	4	5	3559.77	11.02	1.331
13	32953601	AC	A	present	TRUE	558	251	0.4505	0.5455	0.439	0.3762	60	99	2.233	9	3	7568.73	13.56	0.523
17	33434131	C	T	present	TRUE	163	86	0.525	0.4545	0.5854	0.5149	60	99	2.793	12	5	1917.77	11.77	1.248
17	7578211	C	T	present	TRUE	179	98	0.5455	0.3636	0.4878	0.4851	60	99	2.29	1	4	2056.77	11.49	4.39
22	29130520	C	T	present	TRUE	220	102	0.4626	0.4545	0.5366	0.5248	60	99	1.571	15	3	2124.77	9.66	2.338
11	108115522	A	G	present	TRUE	283	154	0.5442	0.3636	0.3902	0.4059	60	99	2.433	0	4	3977.77	14.06	3.93
22	29091856	AG	A	present	TRUE	242	133	0.55	0.2727	0.3415	0.3663	59.3	99	2.893	3	4	4540.73	18.76	4.353
11	108199929	T	G	present	TRUE	135	63	0.4701	0.4545	0.4146	0.396	60	99	3.115	16	4	1811.77	13.42	2.218
22	29121087	A	G	present	TRUE	299	145	0.4848	0.3636	0.3659	0.3564	60	99	2.419	8	5	3842.77	12.85	3.794
16	23625409	AT	A	present	TRUE	229	104	0.4537	0.1818	0.2683	0.3168	60	99	4.478	3	5	3019.73	13.19	0
17	41234420	C	T	present	TRUE	168	70	0.4167	0.3636	0.3902	0.4158	60	99	3.148	1	5	1673.77	9.96	6.72
8	90982700	A	G	present	TRUE	189	85	0.4497	0.1818	0.3902	0.4059	60	99	3.346	0	5	2138.77	11.32	10.986
8	90965540	G	C	present	TRUE	223	104	0.4664	0.4545	0.3659	0.3663	60	99	2.893	2	5	2576.77	11.56	1.031
22	29091154	T	C	present	TRUE	281	138	0.491	0.1818	0.4146	0.4257	59.69	99	2.161	3	4	3232.77	11.5	0
2	47702208	C	G	present	TRUE	262	116	0.444	0.4545	0.439	0.4554	60	99	1.472	17	3	2810.77	10.73	0.456
13	32930687	C	T	present	TRUE	230	91	0.3974	0.5455	0.4634	0.5149	60	99	2.281	15	5	1970.77	8.57	0
13	32907420	GA	G	present	TRUE	268	127	0.4739	0.1818	0.2927	0.2673	60	99	5.125	0	8	2781.73	10.38	0.971
13	32911297	TA	T	present	TRUE	94	45	0.4778	0.2727	0.4146	0.3465	60	99	1.969	0	3	1214.73	12.92	0.795
13	32911297	TA	T	present	TRUE	143	62	0.4348	0.2727	0.4146	0.3465	60	99	1.969	0	3	1686.73	11.8	1.356
17	41228505	C	A	present	TRUE	158	72	0.4557	0.3636	0.3415	0.3564	60	99	2.778	0	3	1772.77	11.22	8.158
2	48030670	G	A	present	TRUE	223	127	0.5682	0.6364	0.439	0.4158	60	99	2.032	8	3	2395.77	10.74	2.327
17	41243950	G	A	present	TRUE	220	90	0.411	0.6364	0.5366	0.4851	60	99	3	15	4	2173.77	9.88	0.501
13	32911586	AAAG	A	not_present	FALSE	75	8	0.1067	0.2727	0.2927	0.3069	60	99	2.517	9	4	76.73	1.02	0
2	48010541	C	CCCAGCCTCGCT	not_present	FALSE	36	5	0.1389	0.8182	0.8049	0.7327	60	99	2.852	0	3	73.73	2.05	4.715
2	48010529	G	GGC	not_present	FALSE	32	4	0.125	0.8182	0.7805	0.7822	60	99	3.038	2	3	85.73	2.68	2.222
7	6026966	G	T	present	TRUE	209	117	0.5577	0.4545	0.561	0.5842	59.71	99	1.848	11	3	2732.77	13.08	1.689
13	32913043	AG	A	present	TRUE	147	78	0.5306	0.3636	0.3415	0.396	60	99	3.148	7	4	2584.73	17.58	1.291
13	32913043	AG	A	present	TRUE	109	57	0.5185	0.3636	0.3415	0.396	60	99	3.148	7	4	1780.73	16.34	0
17	33434403	T	TG	present	TRUE	251	143	0.5691	0.6364	0.5366	0.505	60	99	2.75	10	4	3924.73	15.64	0.471
17	41243479	C	A	present	TRUE	208	104	0.5	0.2727	0.3902	0.3861	60	99	2.852	7	4	2461.77	11.84	1.697
17	41244342	TG	T	present	TRUE	244	110	0.4519	0.3636	0.3902	0.3861	60	99	2.367	5	4	3586.73	14.7	2.855
1	45798475	T	C	present	TRUE	311	157	0.5049	0.4545	0.6585	0.6139	60	99	2.379	2	3	3431.77	11.03	1.347
22	29121087	A	G	present	TRUE	352	155	0.4413	0.3636	0.3659	0.3564	60	99	2.419	8	5	3745.77	10.64	2.282
2	47703678	G	C	present	TRUE	424	210	0.4964	0.4545	0.4634	0.495	60	99	2.233	4	3	5152.77	12.15	0.516
16	68835586	T	G	present	TRUE	371	194	0.5217	0.4545	0.4634	0.4455	60	99	2.367	6	4	4511.77	12.16	0.38
13	32930687	C	T	present	TRUE	327	153	0.4691	0.5455	0.4634	0.5149	60	99	2.281	15	5	3495.77	10.69	0.848
5	112175211	T	A	present	TRUE	282	146	0.516	0.1818	0.3415	0.4356	60	99	3.423	0	4	3346.77	11.87	0.433
5	112178327	C	T	present	TRUE	256	134	0.5234	0.4545	0.3659	0.4257	60	99	2.517	12	4	3073.77	12.01	0.956
10	88681353	G	A	present	TRUE	250	119	0.476	0.6364	0.5366	0.5248	59.78	99	3.148	11	5	2869.77	11.48	0
22	29130703	G	A	present	TRUE	271	147	0.5407	0.5455	0.5366	0.495	60	99	2.419	15	5	3544.77	13.08	0.93
5	112175211	T	A	present	TRUE	253	136	0.5357	0.1818	0.3415	0.4356	60	99	3.423	0	4	3435.77	13.58	13.65
22	29091824	G	A	present	TRUE	142	57	0.4014	0.5455	0.439	0.4554	58.98	99	2.367	8	4	1099.77	7.74	0.626
2	48010631	A	C	not_present	FALSE	129	13	0.1032	0.6364	0.7805	0.7327	60	99	4.625	4	5	79.77	0.62	6.128
13	32913702	ATACT	A	present	TRUE	149	71	0.4759	0.2727	0.3171	0.3267	60	99	2.567	5	5	2536.73	17.03	2.939
22	29121087	A	G	present	TRUE	211	106	0.5	0.3636	0.3659	0.3564	60	99	2.419	8	5	2620.77	12.42	0.505
13	32914250	G	GT	present	TRUE	240	118	0.4936	0.2727	0.4146	0.3168	60	99	2.091	0	5	2141.73	8.92	0.999
16	23641245	C	T	present	TRUE	370	168	0.4533	0.2727	0.439	0.505	60	99	2.964	1	5	3129.77	8.46	0.792
3	37083784	A	T	present	TRUE	330	139	0.4207	0.2727	0.3171	0.3267	60	99	2.724	7	4	2893.77	8.77	3.625
11	108160454	A	C	present	TRUE	336	168	0.5	0.3636	0.3659	0.3267	60	99	2.893	0	5	3631.77	10.81	4.201
10	89720763	G	A	present	TRUE	187	105	0.5615	0.3636	0.3902	0.3267	59.51	99	1.528	4	3	2701.77	14.45	0
19	1221319	C	A	present	TRUE	448	195	0.436	0.8182	0.7073	0.6832	60	99	3.25	0	6	4165.77	9.3	3.297
9	21974694	C	G	present	TRUE	303	174	0.5748	0.5455	0.6098	0.703	60	99	2.31	18	3	3621.77	11.95	3.144
5	112178327	C	T	present	TRUE	374	194	0.5174	0.4545	0.3659	0.4257	60	99	2.517	12	4	4421.77	11.82	1.682
1	45796852	G	A	present	TRUE	313	154	0.4935	0.3636	0.439	0.4554	60	99	3.64	2	5	3513.77	11.23	0.412
2	47637249	T	G	present	TRUE	133	67	0.5	0.3636	0.439	0.3069	60	99	1.906	7	3	1563.77	11.76	0
11	108198370	A	C	present	TRUE	334	166	0.4985	0.2727	0.3659	0.3564	60	99	3.346	14	4	3796.77	11.37	1.295
22	29120962	T	A	present	TRUE	345	160	0.4636	0.1818	0.2439	0.2871	60	99	2.379	3	3	3692.77	10.7	1.767
3	37092047	G	A	present	TRUE	381	204	0.5342	0.5455	0.439	0.4455	60	99	1.906	8	3	4406.77	11.57	2.699
16	68847376	A	G	present	TRUE	315	152	0.4824	0.4545	0.3659	0.4158	60	99	3.148	5	4	3409.77	10.82	2.424
11	108155171	C	A	present	TRUE	270	130	0.4833	0.1818	0.3171	0.3861	60	99	2.821	2	4	3410.77	12.63	7.434
7	6037009	C	T	present	TRUE	345	174	0.5045	0.6364	0.561	0.4653	60	99	2.281	10	5	4572.77	13.25	1.292
13	32929014	C	T	present	TRUE	239	109	0.4557	0.4545	0.3902	0.3663	60	99	2.032	16	3	2466.77	10.32	7.144
13	32930612	A	AT	present	TRUE	289	134	0.4629	0.3636	0.3415	0.4059	60	99	2.233	8	3	3745.73	12.96	7.237
13	32890621	GC	G	present	TRUE	337	170	0.503	0.5455	0.3171	0.3861	60	99	5.227	6	6	5115.73	15.18	0.398
13	32890621	GC	G	present	TRUE	1349	631	0.468	0.5455	0.3171	0.3861	60	99	5.227	6	6	10000	12.87	1.102
13	32915088	CTT	C	present	TRUE	112	60	0.5321	0.2727	0.3171	0.3168	60	99	3.8	0	5	2143.73	19.14	0
22	29095882	G	A	present	TRUE	239	148	0.6192	0.3636	0.4878	0.4752	60	99	3	6	4	3983.77	16.67	2.951
13	32968951	C	T	present	TRUE	314	149	0.4745	0.7273	0.561	0.4158	60	99	2.31	11	3	3494.77	11.13	0.408
13	32914616	C	T	present	TRUE	442	201	0.4558	0.3636	0.2927	0.3267	60	99	3.8	0	5	4955.77	11.21	1.744
13	32911104	C	A	present	TRUE	244	131	0.535	0.0909	0.2927	0.297	60	99	3.148	0	5	3238.77	13.27	3.568
13	32937506	G	C	present	TRUE	186	89	0.4785	0.4545	0.439	0.4356	60	99	2.31	2	3	2225.77	11.97	2.532
17	56811542	A	G	present	TRUE	302	153	0.505	0.6364	0.561	0.4455	60	99	2.607	3	3	3668.77	12.15	0
2	48030591	G	C	present	TRUE	156	85	0.5455	0.7273	0.5366	0.4851	60	99	2.219	0	5	2028.77	13	1.265
17	41245591	TTTTC	T	present	TRUE	285	136	0.4778	0.0909	0.3415	0.3663	60	99	4.5	0	8	4815.73	16.9	4.051
3	37090443	T	G	present	TRUE	260	125	0.4806	0.4545	0.4146	0.4455	60	99	2.097	4	3	2921.77	11.24	1.502
2	215674142	G	A	present	TRUE	233	115	0.4957	0.7273	0.6098	0.703	60	99	1.676	9	3	2839.77	12.19	5.293
11	108129785	G	C	present	TRUE	257	130	0.5058	0.2727	0.2683	0.3168	60	99	2.433	8	4	3122.77	12.15	0.961
11	108175571	T	G	present	TRUE	404	213	0.5272	0.3636	0.3902	0.3861	60	99	3.115	9	4	5138.77	12.72	0.522
11	108163414	G	T	present	TRUE	319	154	0.4843	0.5455	0.4634	0.4257	60	99	1.906	1	3	3753.77	11.77	1.848
17	59934451	G	C	present	TRUE	264	151	0.5703	0.4545	0.439	0.3861	60	99	2.233	3	3	3802.77	14.4	2.088
17	33434062	G	C	present	TRUE	190	105	0.5503	0.6364	0.5854	0.5545	60	99	2.379	4	3	2567.77	13.51	1.139
16	23641044	G	A	present	TRUE	261	128	0.4922	0.6364	0.561	0.4752	60	99	2.233	3	3	3049.77	11.68	2.1
19	1220613	C	T	present	TRUE	346	163	0.4706	0.7273	0.8049	0.7327	60	99	2.679	15	4	3614.77	10.45	4.806
8	90965808	A	C	present	TRUE	386	182	0.4727	0.2727	0.4146	0.4158	60	99	2.419	0	5	4389.77	11.37	0.368
2	47637428	G	C	present	TRUE	226	107	0.4735	0.5455	0.4634	0.4554	60	99	1.727	1	2	2405.77	10.64	1.02
17	56770018	C	T	present	TRUE	233	126	0.5411	0.5455	0.6098	0.5941	60	99	2.161	5	3	3159.77	13.56	6.238
2	47702251	C	G	present	TRUE	218	119	0.5459	0.6364	0.5122	0.4554	60	99	1.676	9	3	3314.77	15.21	3.808
17	41222996	C	G	present	TRUE	351	180	0.5115	0.4545	0.3902	0.4851	60	99	2.75	7	4	4202.77	11.97	0.385
17	7577548	C	T	present	TRUE	271	124	0.4593	0.6364	0.5854	0.5347	60	99	2.379	1	3	3159.77	11.66	0.933
17	59876593	C	T	present	TRUE	298	169	0.5657	0.6364	0.4634	0.4455	60	99	1.676	0	3	4197.77	14.09	5.347
17	59857622	C	G	present	TRUE	106	68	0.6381	0.3636	0.2195	0.3267	60	99	5.375	12	8	1657.77	15.64	1.644
11	108225590	A	T	present	TRUE	113	25	0.2232	0.3636	0.3659	0.3267	60	99	2.233	9	3	475.77	4.21	0
11	108172509	GA	G	present	FALSE	94	17	0.1758	0.1818	0.3171	0.3366	60	99	3.731	0	6	198.73	2.11	3.795
11	108203602	T	G	present	TRUE	171	86	0.5	0.4545	0.3902	0.3465	60	99	1.788	7	3	2150.77	12.58	0
11	108175487	T	C	present	TRUE	257	127	0.4941	0.3636	0.3902	0.3663	60	99	2.161	2	3	2802.77	10.91	2.741
17	56770038	C	T	present	TRUE	396	198	0.5	0.6364	0.5366	0.604	60	99	3.192	0	3	4812.77	12.15	3.163
17	56770038	C	T	present	TRUE	182	79	0.4326	0.6364	0.5366	0.604	60	99	3.192	0	3	1695.77	9.32	1.18
17	41203088	A	C	present	TRUE	159	78	0.4937	0.6364	0.5854	0.5545	60	99	2.448	2	3	2034.77	12.8	1.976
13	32913717	A	T	present	TRUE	118	56	0.4746	0.3636	0.3171	0.3168	60	99	1.676	6	3	1622.77	13.75	3.406
2	48030646	C	A	present	TRUE	144	74	0.5143	0.6364	0.5122	0.4752	60	99	4.958	0	8	1778.77	12.35	0
2	47707913	A	G	present	TRUE	203	109	0.5347	0.3636	0.439	0.4158	60	99	2.3	1	3	2642.77	13.02	3.181
17	59761370	T	C	present	TRUE	916	459	0.5011	0.2727	0.3659	0.4158	60	99	3.56	0	4	10000	13.46	1.095
13	32914174	C	G	present	TRUE	179	82	0.4607	0.5455	0.4146	0.3366	60	99	2.167	17	3	2080.77	11.62	1.837
17	7579313	G	A	present	TRUE	90	49	0.5444	0.6364	0.6098	0.5743	60	99	2.226	16	4	1232.77	13.7	2.799
16	23637702	C	T	present	TRUE	288	142	0.4929	0.5455	0.5122	0.4653	60	99	1.844	1	2	3259.77	11.32	0.432
17	41246723	G	GCCACATGGCT	present	TRUE	151	58	0.3852	0.4545	0.5122	0.4158	60	99	1.676	3	3	2129.73	14.1	0
11	108153461	T	A	present	TRUE	329	149	0.4543	0.2727	0.3171	0.3465	60	99	2.893	0	4	3297.77	10.02	0
2	48026141	T	C	present	TRUE	961	453	0.4711	0.5455	0.3902	0.4356	60	99	2.964	5	4	10000	11.33	1.099
2	48028028	A	G	present	TRUE	339	173	0.5089	0.5455	0.5366	0.4554	60	99	2.821	2	5	4693.77	13.85	0.822
7	6038833	T	C	present	TRUE	258	130	0.5058	0.5455	0.4634	0.4752	60	99	2.448	16	4	3416.77	13.24	1.501
19	1226587	C	T	present	TRUE	305	157	0.5132	0.7273	0.7805	0.7228	60	99	3.875	10	5	3802.77	12.47	1.887
10	88683170	G	C	present	TRUE	166	78	0.4727	0.5455	0.4146	0.4257	59.92	99	1.727	0	2	2044.77	12.32	1.216
17	56772346	A	G	present	TRUE	172	83	0.4824	0.3636	0.3415	0.3762	60	99	2.3	9	3	1833.77	10.66	2.686
2	48030639	AC	A	present	TRUE	125	77	0.6121	0.6364	0.4878	0.5149	60	99	4.6	0	8	1778.73	14.23	12.495
17	33434403	T	TG	present	TRUE	264	129	0.4905	0.6364	0.5366	0.505	60	99	2.75	10	4	2715.73	10.29	6.611
17	7578404	A	T	present	TRUE	267	149	0.5581	0.8182	0.6585	0.6139	60	99	2.219	2	5	3515.77	13.17	0
11	108192118	G	T	present	TRUE	337	159	0.4731	0.5455	0.561	0.4653	60	99	2.852	12	4	2913.77	8.65	0.397
10	89717672	C	T	present	TRUE	305	144	0.4719	0.7273	0.5122	0.4851	59.89	99	2.233	3	3	3388.77	11.11	1.363
8	90982700	A	G	present	TRUE	265	120	0.4542	0.1818	0.3902	0.4059	60	99	3.346	0	5	2759.77	10.41	0.952
8	90965540	G	C	present	TRUE	353	173	0.4914	0.4545	0.3659	0.3663	60	99	2.893	2	5	3938.77	11.16	0
17	41243788	TAGAC	T	present	TRUE	462	215	0.4643	0.3636	0.439	0.396	59.97	99	1.788	17	3	7360.73	15.93	4.06
17	41242963	G	A	present	TRUE	348	182	0.5231	0.5455	0.4146	0.4851	60	99	2.548	5	5	3931.77	11.3	2.846
18	48581261	C	T	present	TRUE	406	202	0.4975	0.3636	0.4878	0.495	60	99	1.417	2	2	4659.77	11.48	1.73
13	32907375	CAAAT	C	present	TRUE	292	130	0.446	0.0909	0.2195	0.2574	60	99	4.208	6	5	4694.73	16.08	5.552
17	41245918	G	A	present	TRUE	353	182	0.5143	0.3636	0.3659	0.3564	60	99	2.167	14	3	4293.77	12.16	3.433
17	41244781	CT	C	present	TRUE	435	221	0.5082	0.3636	0.3902	0.396	60	99	1.618	1	2	7381.73	16.97	4.894
17	41242963	G	A	present	TRUE	217	97	0.4491	0.5455	0.4146	0.4851	60	99	2.548	5	5	2243.77	10.34	0
16	23647296	G	T	present	TRUE	490	235	0.4795	0.4545	0.3659	0.3465	60	99	2.567	13	5	4971.77	10.15	1.094
13	32906876	CA	C	present	TRUE	181	90	0.4971	0.2727	0.3171	0.3564	60	99	3.37	12	5	2362.73	13.05	1.877
13	32906876	CA	C	present	TRUE	213	114	0.5359	0.2727	0.3171	0.3564	60	99	3.37	12	5	3197.73	15.01	3.925
5	112116562	C	G	present	TRUE	345	160	0.4651	0.3636	0.4878	0.4257	60	99	1.844	0	2	3896.77	11.29	0.815
2	47643436	G	T	present	TRUE	338	170	0.503	0.4545	0.3415	0.3861	60	99	3.654	11	6	3814.77	11.29	0.396
22	29091220	A	G	present	TRUE	196	95	0.487	0.5455	0.439	0.4158	53.3	99	2.379	0	3	2429.77	12.4	2.476
17	41258495	A	C	present	TRUE	178	80	0.4494	0.2727	0.3902	0.3663	60	99	2.379	1	3	2163.77	12.16	4.368
16	68849598	G	A	present	TRUE	221	111	0.5	0.8182	0.561	0.5248	60	99	2.448	1	3	2640.77	11.95	3.792
11	108128198	T	G	present	TRUE	274	139	0.5055	0.2727	0.2927	0.297	60	99	2.724	8	5	3336.77	12.18	7.361
13	32912180	TC	T	present	TRUE	783	391	0.4994	0.3636	0.3902	0.3861	60	99	2.931	15	5	10000	16.18	0
13	32936809	T	G	present	TRUE	476	242	0.5074	0.5455	0.439	0.3762	60	99	3	12	4	5277.77	11.09	0
10	88683138	G	A	present	TRUE	408	200	0.4901	0.5455	0.4146	0.4257	59.87	99	2.536	4	3	4303.77	10.55	1.092
1	45797760	T	C	present	TRUE	275	134	0.4869	0.6364	0.5854	0.5743	60	99	1.788	10	3	2760.73	10.04	5.662
22	29091747	A	T	present	TRUE	264	117	0.4449	0.4545	0.5366	0.4851	57.36	99	2.161	0	3	2547.77	9.65	0.456
5	112175166	C	T	present	TRUE	335	146	0.4354	0.5455	0.439	0.3663	60	99	1.676	16	3	3321.77	9.92	2.357
13	32915198	G	A	present	TRUE	381	199	0.5225	0.3636	0.3171	0.3663	60	99	2.367	4	4	5025.77	13.19	2.702
2	47705554	A	G	present	TRUE	436	237	0.5438	0.2727	0.4146	0.3663	60	99	3.115	2	4	5054.77	11.59	0.523
2	47635656	A	C	present	TRUE	224	94	0.4196	0.2727	0.3659	0.3564	60	99	2.31	2	3	2317.77	10.35	5.562
17	41245586	C	CT	present	TRUE	444	203	0.458	0.1818	0.3171	0.3762	60	99	4.5	0	8	4148.73	9.34	5.958
7	6029517	G	A	present	TRUE	433	220	0.507	0.4545	0.3659	0.3465	60	99	4.304	3	4	5016.77	11.59	0
17	41222939	A	G	present	TRUE	181	92	0.5083	0.3636	0.439	0.4158	60	99	2.29	15	4	2154.77	11.9	0
2	215610503	G	C	present	TRUE	200	98	0.49	0.3636	0.3902	0.396	60	99	1.909	2	4	2169.77	10.85	5.857
3	37061871	G	A	present	TRUE	297	146	0.4932	0.6364	0.5854	0.5545	60	99	1.906	18	3	3100.73	10.44	0
11	108119822	G	A	present	TRUE	418	208	0.4976	0.4545	0.3659	0.3366	60	99	2.517	7	4	4786.77	11.45	3.172
2	48032050	C	G	present	TRUE	350	159	0.454	0.6364	0.4878	0.4554	60	99	2.167	12	3	3392.77	9.69	0.389
2	215595134	C	G	present	TRUE	323	146	0.4517	0.4545	0.3415	0.3465	60	99	3.036	3	5	3209.77	9.94	1.329
17	41244272	C	A	present	TRUE	370	181	0.4891	0.5455	0.3902	0.3861	60	99	3.346	9	4	3942.77	10.66	2.746
19	1219363	A	ACGCTTCTCCGGCACGCTGTCCAGCATTTCCTGCATGCCACACACGCAGTAAT	not_present	FALSE	100	11	0.1146	0.5455	0.6098	0.6139	60	99	1.676	0	3	126.73	1.27	12.2
5	112164568	T	G	present	TRUE	257	132	0.5117	0.3636	0.4634	0.3267	60	99	2.517	0	4	3286.77	12.79	1.536
5	112173275	C	A	present	TRUE	292	121	0.4152	0.3636	0.3415	0.3069	59.97	99	2.097	3	3	2727.77	9.34	2.591
5	112173275	C	A	present	TRUE	234	109	0.4678	0.3636	0.3415	0.3069	60	99	2.097	3	3	2696.77	11.52	0
2	215657140	C	A	present	TRUE	82	39	0.4815	0.4545	0.4634	0.3465	60	99	1.727	0	2	990.77	12.08	5.745
5	112154988	G	T	present	TRUE	342	161	0.4721	0.5455	0.561	0.495	60	99	2.097	2	3	3508.77	10.26	1.774
7	6031676	C	T	present	TRUE	884	415	0.469	0.4545	0.4878	0.3861	59.87	99	1.571	18	3	9942.77	11.25	0
8	90983441	ATTTGT	A	present	TRUE	346	154	0.4454	0.2727	0.3659	0.3267	60	99	4.591	4	4	5636.73	16.29	0.824
3	70014091	G	A	present	TRUE	339	155	0.457	0.6364	0.4634	0.5149	60	99	2.032	2	3	3391.77	10.01	1.794
22	29121087	A	G	present	TRUE	453	223	0.4933	0.3636	0.3659	0.3564	60	99	2.419	8	5	5395.77	11.91	0.521
3	70014091	G	A	present	TRUE	456	229	0.5022	0.6364	0.4634	0.5149	60	99	2.032	2	3	5370.77	11.78	0.515
2	215674253	ATCCTCGGCTGCCGGT	A	present	TRUE	145	78	0.5366	0.7273	0.7073	0.6832	60	99	2.31	8	3	2476.73	17.08	3.268
3	70014091	G	A	present	TRUE	296	143	0.483	0.6364	0.4634	0.5149	60	99	2.032	2	3	3175.77	10.73	4.519
1	45796865	C	T	present	TRUE	356	167	0.4688	0.6364	0.561	0.505	60	99	2.724	6	5	3042.77	8.55	4.731
2	48010580	A	G	present	TRUE	187	86	0.4624	0.6364	0.6829	0.7228	59.93	99	2.379	7	3	2357.77	12.61	1.142
16	23619257	A	G	present	TRUE	200	103	0.5128	0.4545	0.4634	0.505	60	99	2.3	7	3	2211.77	11.06	4.073
16	68849662	C	T	present	TRUE	395	205	0.5179	0.2727	0.2927	0.396	60	99	3.5	13	5	4376.77	11.08	0.754
5	112154969	C	T	present	TRUE	122	43	0.35	0.5455	0.4146	0.5149	60	99	2.226	11	4	937.77	7.69	0.714
11	108188216	G	C	present	TRUE	388	193	0.4974	0.4545	0.4878	0.4356	60	99	2.032	10	3	4172.77	10.75	6.519
5	112174770	C	A	present	TRUE	618	300	0.4854	0.2727	0.2683	0.3564	60	99	2.517	12	4	6972.77	11.28	0
22	29091856	AG	A	present	TRUE	294	133	0.4524	0.2727	0.3415	0.3663	59.45	99	2.893	3	4	4461.73	15.18	5.338
17	41276044	ACT	A	present	TRUE	515	240	0.4659	0.4545	0.439	0.3762	60	99	1.97	8	4	8739.73	16.97	0.519
11	108100002	C	A	present	TRUE	386	194	0.5026	0.4545	0.439	0.3861	59.94	99	2.793	5	5	4784.77	12.4	0.769
17	41258474	T	C	present	TRUE	449	217	0.4844	0.3636	0.2439	0.3762	60	99	2.679	0	4	5122.77	11.41	0.519
11	108128198	T	G	present	TRUE	330	176	0.5337	0.2727	0.2927	0.297	60	99	2.724	8	5	4226.77	12.81	1.319
17	59821817	C	T	present	TRUE	370	177	0.4783	0.3636	0.3902	0.3663	60	99	1.848	6	3	4138.77	11.19	5.278
11	108160454	A	C	present	TRUE	279	132	0.4729	0.3636	0.3659	0.3267	60	99	2.893	0	5	2995.77	10.74	5.512
16	23632683	C	T	present	TRUE	199	102	0.5127	0.1818	0.3415	0.4158	60	99	2.778	0	3	2316.77	11.64	3.282
19	1220473	C	T	present	TRUE	242	127	0.5232	0.6364	0.6341	0.6535	60	99	2.75	4	4	2927.77	12.1	0.997
5	112175211	T	A	present	TRUE	274	144	0.5255	0.1818	0.3415	0.4356	60	99	3.423	0	4	3282.77	11.98	2.623
1	45798475	T	C	present	TRUE	172	74	0.432	0.4545	0.6585	0.6139	60	99	2.379	2	3	1497.77	8.71	1.215
11	108192078	C	T	present	TRUE	254	131	0.5159	0.3636	0.4878	0.4851	60	99	1.571	7	3	2933.77	11.55	2.126
2	48027530	A	G	present	TRUE	390	183	0.4691	0.3636	0.4634	0.4257	60	99	2.161	1	4	4162.77	10.67	3.809
2	48026861	C	T	present	TRUE	528	275	0.5202	0.3636	0.4634	0.4059	60	99	1.676	4	3	6261.77	11.86	1.745
11	108196797	G	A	present	TRUE	342	155	0.4532	0.3636	0.3415	0.3366	60	99	3.48	0	3	3442.77	10.07	0.394
11	108164152	G	A	present	TRUE	420	215	0.5121	0.3636	0.2927	0.3465	60	99	4.28	11	6	4952.77	11.79	0
11	108160488	C	T	present	TRUE	318	138	0.4349	0.5455	0.3902	0.3465	60	99	2.679	7	3	3253.77	10.23	1.869
8	90982700	A	G	present	TRUE	290	143	0.4931	0.1818	0.3902	0.4059	60	99	3.346	0	5	3523.77	12.15	3.848
8	90965540	G	C	present	TRUE	328	157	0.4784	0.4545	0.3659	0.3663	60	99	2.893	2	5	3791.77	11.56	5.75
5	112163681	C	T	present	TRUE	235	118	0.5021	0.2727	0.4146	0.396	59.99	99	2.586	2	4	3068.77	13.06	1.031
13	32906553	C	T	present	TRUE	385	194	0.5039	0.1818	0.1951	0.2871	60	99	5.042	12	6	4909.77	12.75	0
13	32937368	G	T	present	TRUE	340	175	0.5133	0.4545	0.3902	0.3663	60	99	3.25	8	6	4305.77	12.66	0.819
17	41234535	C	G	present	TRUE	355	183	0.5155	0.4545	0.4634	0.4752	60	99	1.788	11	3	4683.77	13.19	0.798
17	41199698	A	G	present	TRUE	212	116	0.5476	0.5455	0.561	0.5446	60	99	2.032	11	3	3006.77	14.18	2.387
2	215645822	T	C	present	TRUE	402	207	0.5149	0.1818	0.4146	0.396	60	99	1.969	3	3	5306.77	13.2	0
2	215674142	G	C	present	TRUE	275	131	0.4764	0.7273	0.6098	0.703	60	99	1.676	9	3	3245.77	11.8	0.44
17	41246850	AC	A	present	TRUE	344	177	0.5149	0.4545	0.3415	0.3267	60	99	2.094	12	4	5857.73	17.03	4.195
22	29121242	G	A	present	TRUE	495	215	0.435	0.4545	0.3902	0.4059	60	99	2.821	4	4	4912.77	9.92	1.745
22	29121015	C	T	present	TRUE	383	189	0.4947	0.6364	0.3902	0.3861	60	99	3.625	4	4	4499.77	11.75	3.258
7	6027128	G	A	present	TRUE	213	99	0.467	0.5455	0.5122	0.4653	58.96	99	2.226	2	4	2064.77	9.69	1.062
22	29091821	G	C	present	FALSE	284	43	0.1525	0.5455	0.439	0.4554	59.22	99	2.367	11	4	373.77	1.32	7.336
16	23641341	C	G	present	TRUE	487	231	0.4751	0.7273	0.3902	0.4257	60	99	1.969	7	3	5448.77	11.19	1.097
18	48584504	C	T	present	TRUE	450	244	0.5428	0.5455	0.6098	0.4752	60	99	2.767	9	6	5211.77	11.58	0.522
3	37058992	T	G	present	TRUE	613	311	0.5066	0.1818	0.3415	0.4059	60	99	2.964	5	5	6670.77	10.88	0
16	23640962	T	C	present	TRUE	420	191	0.455	0.4545	0.4146	0.4257	59.99	99	2.233	12	3	4232.77	10.08	4.051
17	41256900	C	T	present	TRUE	335	173	0.5151	0.5455	0.3902	0.3663	59.98	99	2.433	6	4	4215.77	12.58	4.219
17	41199673	G	A	present	TRUE	307	165	0.5359	0.4545	0.561	0.5545	60	99	2.1	1	2	3917.77	12.76	1.891
2	47635540	G	A	present	TRUE	194	100	0.5134	0.3636	0.2927	0.2673	60	99	8.708	4	13	2235.73	11.52	1.139
1	45797228	C	T	present	TRUE	445	232	0.5216	0.5455	0.6829	0.6733	60	99	2.097	6	3	5191.77	11.67	1.09
1	45798475	T	C	present	TRUE	361	186	0.5153	0.4545	0.6585	0.6139	60	99	2.379	2	3	4100.77	11.36	2.781
2	215609826	C	T	present	TRUE	517	281	0.5428	0.4545	0.4634	0.3762	60	99	2.032	0	3	6554.77	12.68	0.522
17	41244826	C	A	present	TRUE	369	180	0.489	0.2727	0.2927	0.3267	60	99	3.792	1	4	4247.77	11.51	2.214
8	90983507	G	C	present	TRUE	277	127	0.4582	0.5455	0.3171	0.297	60	99	3.731	6	5	3398.77	12.27	1.45
13	32914766	CTT	C	present	TRUE	141	62	0.4429	0.3636	0.3902	0.3564	60	99	1.417	0	2	2252.73	15.98	0
11	108206575	C	T	present	TRUE	228	131	0.5727	0.7273	0.439	0.3762	60	99	2.032	2	3	3119.77	13.68	0
5	112177049	C	G	present	TRUE	250	127	0.506	0.4545	0.4634	0.4158	60	99	2.517	2	3	2547.77	10.19	1.522
3	37070379	G	A	present	TRUE	290	168	0.5779	0.2727	0.4146	0.4653	60	99	2.161	2	4	4208.77	14.51	2.584
17	33428366	G	A	present	TRUE	180	83	0.4637	0.3636	0.5854	0.5545	60	99	1.969	7	3	1758.77	9.77	2.582
1	45798328	C	G	present	TRUE	240	111	0.4644	0.5455	0.6341	0.6238	60	99	2.152	11	5	2682.77	11.18	5.207
1	45798286	C	T	present	TRUE	200	101	0.5051	0.7273	0.6829	0.6238	60	99	2.5	1	4	2005.77	10.03	0.519
5	112128218	G	A	present	TRUE	385	200	0.5184	0.4545	0.4146	0.3861	60	99	2.448	9	3	4655.77	12.09	0
3	37090509	G	T	present	TRUE	407	173	0.4254	0.5455	0.6098	0.5644	60	99	1.676	15	3	3587.77	8.82	2.472
5	112177816	A	G	present	TRUE	257	113	0.4392	0.3636	0.3415	0.3366	60	99	4.208	9	5	2507.77	9.76	0.964
1	45797228	C	T	present	TRUE	211	103	0.4904	0.5455	0.6829	0.6733	60	99	2.097	6	3	2232.77	10.58	0
11	108188216	G	C	present	TRUE	196	99	0.5026	0.4545	0.4878	0.4356	60	99	2.032	10	3	2146.77	10.95	0
17	41209079	T	TG	present	TRUE	291	139	0.4762	0.5455	0.4878	0.4851	60	99	2.517	0	3	3525.73	12.12	0.92
17	33446607	C	G	present	TRUE	269	147	0.5458	0.6364	0.6829	0.6436	60	99	2.097	1	3	3298.77	12.26	0
17	41228505	C	A	present	TRUE	322	159	0.4938	0.3636	0.3415	0.3564	60	99	2.778	0	3	3868.77	12.01	0.406
11	108160506	T	G	present	TRUE	242	101	0.4184	0.2727	0.2927	0.3366	60	99	2.161	0	3	2281.77	9.43	2.889
1	45797707	C	T	present	TRUE	195	90	0.4639	0.6364	0.6341	0.6238	60	99	1.676	10	3	2063.77	10.58	4.114
[truncated: 5,180 more rows]
